# Supplementary material for: 4-Meth­oxy-2-[(E)-(phenyl­imino)meth­yl]phenol
Source: Acta Crystallogr Sect E Struct Rep Online. 2008 Aug 23;64(Pt 9):o1818–9. doi: 10.1107/S1600536808026883 (PMC2960573; doi:10.1107/S1600536808026883)
Supplement: Supplementary file 1 [file e-64-o1818-sup1.cif]

##############################################################################
###                                                                        ###
###        Electronic paper (Acta Crystallographica Section E)             ###
###                                                                        ###
##############################################################################
#                                                                            #
# This CIF contains the data in a paper accepted for publication in Acta     #
# Crystallographica Section E. It conforms to the requirements of Notes      #
# for Authors for Section E, and has been peer reviewed under the auspices   #
# of the IUCr Commission on Journals.                                        #
#                                                                            #
# Full details of the Crystallographic Information File format               #
# are given in the paper "The Crystallographic Information File (CIF):       #
# a New Standard Archive File for Crystallography" by S. R. Hall, F. H.      #
# Allen and I. D. Brown [Acta Cryst. (1991), A47, 655-685].                  #
#                                                                            #
# The current version of the core CIF dictionary is obtainable from          #
# ftp://ftp.iucr.org/pub/cif_core.dic. The current version number is 2.4.    #
#                                                                            #
# Software is freely available for graphical display of the structure(s) in  #
# this CIF.  For information consult the CIF home page http://www.iucr.org/  #
# cif/home.html                                                              #
#                                                                            #
# This file may be used for bona fide research purposes within the           #
# scientific community so long as proper attribution is given to the journal # 
# article from which it was obtained.                                        #
#                                                                            #
##############################################################################
                                             
data_I
_audit_creation_method     SHELXL-97
_chemical_name_systematic
;
;
_chemical_name_common     ?
_chemical_formula_moiety     'C14 H13 N O2'
_chemical_formula_sum     'C14 H13 N O2'
_chemical_formula_weight     227.26
_chemical_melting_point     ?
_symmetry_cell_setting     monoclinic
_symmetry_space_group_name_H-M     'P 21/c'
_symmetry_space_group_name_Hall     '-P 2ybc'
loop_
    _symmetry_equiv_pos_as_xyz
    'x, y, z'
    '-x, y+1/2, -z+1/2'
    '-x, -y, -z'
    'x, -y-1/2, z-1/2'
_cell_length_a     20.935(2)
_cell_length_b     4.7151(10)
_cell_length_c     12.276(3)
_cell_angle_alpha     90.00
_cell_angle_beta     106.623(14)
_cell_angle_gamma     90.00
_cell_volume     1161.1(4)
_cell_formula_units_Z     4
_cell_measurement_reflns_used     25
_cell_measurement_theta_min     5.2
_cell_measurement_theta_max     17.4
_cell_measurement_temperature     294(2)
_exptl_crystal_description     rod-shaped
_exptl_crystal_colour     orange
_exptl_crystal_size_max     0.40
_exptl_crystal_size_mid     0.20
_exptl_crystal_size_min     0.10
_exptl_crystal_density_diffrn     1.300
_exptl_crystal_density_meas     ?
_exptl_crystal_density_method     'not measured'
_exptl_crystal_F_000     480
_exptl_absorpt_coefficient_mu     0.087
_exptl_absorpt_correction_type     psi-scan
_exptl_absorpt_process_details     '(North <i>et al.</i>,  1968)'
_exptl_absorpt_correction_T_min     0.971
_exptl_absorpt_correction_T_max     0.990
_exptl_special_details
;
;
_diffrn_ambient_temperature     294(2)
_diffrn_radiation_type     MoK\a
_diffrn_radiation_wavelength     0.71073
_diffrn_radiation_source     'fine-focus sealed tube'
_diffrn_radiation_monochromator     graphite
_diffrn_measurement_device_type     'Enraf--Nonius TurboCAD-4'
_diffrn_measurement_method     'non-profiled omega scans'
_diffrn_detector_area_resol_mean     ?
_diffrn_reflns_number     1653
_diffrn_reflns_av_R_equivalents     0.0481
_diffrn_reflns_av_sigmaI/netI     0.1922
_diffrn_reflns_theta_min     3.32
_diffrn_reflns_theta_max     23.12
_diffrn_reflns_theta_full     23.12
_diffrn_measured_fraction_theta_max     0.953
_diffrn_measured_fraction_theta_full     0.953
_diffrn_reflns_limit_h_min     -22
_diffrn_reflns_limit_h_max     21
_diffrn_reflns_limit_k_min     0
_diffrn_reflns_limit_k_max     5
_diffrn_reflns_limit_l_min     0
_diffrn_reflns_limit_l_max     13
_diffrn_standards_number     3
_diffrn_standards_interval_count     ?
_diffrn_standards_interval_time     120
_diffrn_standards_decay_%     1
_refine_special_details
;
Refinement of <i>F</i>^2^ against ALL reflections. The weighted <i>R</i>-factor
<i>wR</i> and goodness of fit <i>S</i> are based on <i>F</i>^2^, conventional
<i>R</i>-factors <i>R</i> are based on <i>F</i>, with <i>F</i> set to zero for
negative <i>F</i>^2^. The threshold expression of <i>F</i>^2^ >
\s(<i>F</i>^2^) is used only for calculating <i>R</i>-factors(gt) <i>etc</i>.
and is not relevant to the choice of reflections for refinement.
<i>R</i>-factors based on <i>F</i>^2^ are statistically about twice as large
as those based on <i>F</i>, and <i>R</i>- factors based on ALL data will be
even larger.
;
_reflns_number_total     1560
_reflns_number_gt     521
_reflns_threshold_expression     I>2\s(I)
_refine_ls_structure_factor_coef     Fsqd
_refine_ls_matrix_type     full
_refine_ls_R_factor_all     0.2486
_refine_ls_R_factor_gt     0.0643
_refine_ls_wR_factor_gt     0.1361
_refine_ls_wR_factor_ref     0.2069
_refine_ls_goodness_of_fit_ref     0.922
_refine_ls_restrained_S_all     0.922
_refine_ls_number_reflns     1560
_refine_ls_number_parameters     163
_refine_ls_number_restraints     1
_refine_ls_hydrogen_treatment     mixed
_refine_ls_weighting_scheme     calc
_refine_ls_weighting_details
                 'calc w=1/[\s^2^(Fo^2^)+(0.0803P)^2^] where P=(Fo^2^+2Fc^2^)/3'
_atom_sites_solution_hydrogens     geom
_atom_sites_solution_primary     direct
_atom_sites_solution_secondary     difmap
_refine_ls_shift/su_max     0.000
_refine_ls_shift/su_mean     0.000
_refine_diff_density_max     0.197
_refine_diff_density_min     -0.202
_refine_ls_extinction_method     none
_refine_ls_extinction_coef     ?
loop_
    _atom_type_symbol
    _atom_type_description
    _atom_type_scat_dispersion_real
    _atom_type_scat_dispersion_imag
    _atom_type_scat_source
    'C' 'C' 0.0030 0.0020
                         'International Tables Vol C Tables 4.2.6.8 and 6.1.1.4'
    'H' 'H' 0.0000 0.0000
                         'International Tables Vol C Tables 4.2.6.8 and 6.1.1.4'
    'N' 'N' 0.0060 0.0030
                         'International Tables Vol C Tables 4.2.6.8 and 6.1.1.4'
    'O' 'O' 0.0110 0.0060
                         'International Tables Vol C Tables 4.2.6.8 and 6.1.1.4'
_computing_data_collection     'CAD4 Express (Enraf--Nonius, 1994)'
_computing_cell_refinement     'CAD4 Express (Enraf--Nonius, 1994)'
_computing_data_reduction     'XCAD4 (Harms & Wocadlo, 1995)'
_computing_structure_solution     'SHELXS97 (Sheldrick, 2008)'
_computing_structure_refinement     'SHELXL97 (Sheldrick, 2008)'
_computing_molecular_graphics
                  'Ortep-3 for Windows (Farrugia, 1997) and PLATON (Spek, 2003)'
_computing_publication_material
                        'WinGX publication routines (Farrugia, 1999) and PLATON'
loop_
    _atom_site_type_symbol
    _atom_site_label
    _atom_site_fract_x
    _atom_site_fract_y
    _atom_site_fract_z
    _atom_site_U_iso_or_equiv
    _atom_site_adp_type
    _atom_site_calc_flag
    _atom_site_refinement_flags
    _atom_site_occupancy
    _atom_site_disorder_assembly
    _atom_site_disorder_group
    O O1 0.7505(3) 0.7726(12) 1.0014(4) 0.0656(17) Uani d D 1 . .
    H H1 0.725(3) 0.879(11) 0.951(4) 0.05(3) Uiso d D 1 . .
    O O2 0.9196(2) 0.2785(11) 0.7864(4) 0.0649(16) Uani d . 1 . .
    N N1 0.7019(3) 1.0588(12) 0.8146(5) 0.0452(17) Uani d . 1 . .
    C C1 0.6566(3) 1.2627(15) 0.7496(6) 0.043(2) Uani d . 1 . .
    C C2 0.6507(4) 1.3416(17) 0.6390(7) 0.065(3) Uani d . 1 . .
    H H2 0.6792 1.2622 0.6015 0.078 Uiso calc R 1 . .
    C C3 0.6041(4) 1.5335(18) 0.5837(7) 0.079(3) Uani d . 1 . .
    H H3 0.6003 1.5789 0.5083 0.095 Uiso calc R 1 . .
    C C4 0.5626(4) 1.6608(17) 0.6377(8) 0.066(3) Uani d . 1 . .
    H H4 0.5314 1.7939 0.5997 0.079 Uiso calc R 1 . .
    C C5 0.5677(4) 1.5897(17) 0.7486(8) 0.064(2) Uani d . 1 . .
    H H5 0.5399 1.6744 0.7860 0.076 Uiso calc R 1 . .
    C C6 0.6144(4) 1.3919(15) 0.8039(6) 0.055(2) Uani d . 1 . .
    H H6 0.6177 1.3443 0.8789 0.066 Uiso calc R 1 . .
    C C7 0.7415(4) 0.9240(16) 0.7710(7) 0.043(2) Uani d . 1 . .
    H H7 0.742(2) 0.943(11) 0.688(5) 0.039(18) Uiso d . 1 . .
    C C8 0.7886(3) 0.7208(15) 0.8350(6) 0.0397(19) Uani d . 1 . .
    C C9 0.8325(3) 0.5868(15) 0.7860(6) 0.049(2) Uani d . 1 . .
    H H9 0.8306 0.6280 0.7111 0.059 Uiso calc R 1 . .
    C C10 0.8787(4) 0.3956(16) 0.8450(7) 0.048(2) Uani d . 1 . .
    C C11 0.8823(4) 0.3314(16) 0.9555(7) 0.057(2) Uani d . 1 . .
    H H11 0.9139 0.2028 0.9962 0.068 Uiso calc R 1 . .
    C C12 0.8383(4) 0.4607(17) 1.0059(6) 0.056(2) Uani d . 1 . .
    H H12 0.8402 0.4159 1.0805 0.067 Uiso calc R 1 . .
    C C13 0.7918(4) 0.6544(17) 0.9470(7) 0.049(2) Uani d . 1 . .
    C C14 0.9735(3) 0.1055(17) 0.8484(7) 0.077(3) Uani d . 1 . .
    H H14A 0.9978 0.0375 0.7982 0.115 Uiso calc R 1 . .
    H H14B 0.9563 -0.0527 0.8805 0.115 Uiso calc R 1 . .
    H H14C 1.0026 0.2150 0.9082 0.115 Uiso calc R 1 . .
loop_
    _atom_site_aniso_label
    _atom_site_aniso_U_11
    _atom_site_aniso_U_22
    _atom_site_aniso_U_33
    _atom_site_aniso_U_12
    _atom_site_aniso_U_13
    _atom_site_aniso_U_23
    O1 0.085(4) 0.070(4) 0.045(4) 0.028(4) 0.023(3) 0.010(4)
    O2 0.062(4) 0.072(4) 0.064(4) 0.026(3) 0.025(3) 0.010(3)
    N1 0.058(4) 0.033(4) 0.043(4) -0.003(3) 0.012(4) 0.001(3)
    C1 0.047(5) 0.032(5) 0.046(5) -0.010(4) 0.005(4) 0.000(5)
    C2 0.067(6) 0.069(7) 0.055(6) 0.028(5) 0.011(5) 0.004(5)
    C3 0.089(7) 0.074(7) 0.063(6) 0.034(6) 0.005(6) 0.015(6)
    C4 0.071(7) 0.038(6) 0.072(7) 0.007(5) -0.008(5) 0.003(5)
    C5 0.052(6) 0.048(6) 0.092(8) 0.001(5) 0.023(5) -0.006(5)
    C6 0.062(5) 0.043(5) 0.068(6) 0.006(5) 0.031(5) 0.006(5)
    C7 0.046(5) 0.041(5) 0.040(5) -0.003(4) 0.008(4) -0.002(5)
    C8 0.046(5) 0.033(5) 0.036(5) 0.003(4) 0.007(4) 0.003(4)
    C9 0.059(5) 0.043(5) 0.040(5) -0.002(5) 0.008(4) -0.001(4)
    C10 0.052(5) 0.037(5) 0.053(6) 0.001(4) 0.014(4) 0.010(5)
    C11 0.058(5) 0.052(6) 0.058(6) 0.013(5) 0.014(5) 0.022(5)
    C12 0.068(6) 0.062(6) 0.034(5) 0.000(5) 0.010(4) 0.006(5)
    C13 0.054(5) 0.048(6) 0.046(5) -0.002(4) 0.014(4) -0.005(5)
    C14 0.064(6) 0.074(6) 0.093(7) 0.034(5) 0.025(5) 0.011(6)
_geom_special_details
;
All e.s.d.'s (except the e.s.d. in the dihedral angle between two l.s. planes)
are estimated using the full covariance matrix. The cell e.s.d.'s are taken
into account individually in the estimation of e.s.d.'s in distances, angles
and torsion angles; correlations between e.s.d.'s in cell parameters are only
used when they are defined by crystal symmetry. An approximate (isotropic)
treatment of cell e.s.d.'s is used for estimating e.s.d.'s involving l.s.
planes.
;
loop_
    _geom_bond_atom_site_label_1
    _geom_bond_atom_site_label_2
    _geom_bond_site_symmetry_2
    _geom_bond_distance
    _geom_bond_publ_flag
    O1 C13 . 1.355(8) ?
    O1 H1 . 0.86(5) ?
    O2 C10 . 1.381(8) ?
    O2 C14 . 1.423(7) ?
    N1 C1 . 1.424(8) ?
    N1 C7 . 1.277(8) ?
    C1 C2 . 1.379(9) ?
    C2 C3 . 1.362(9) ?
    C2 H2 . 0.9300 ?
    C3 H3 . 0.9300 ?
    C4 C3 . 1.372(10) ?
    C4 C5 . 1.376(9) ?
    C4 H4 . 0.9300 ?
    C5 H5 . 0.9300 ?
    C6 C1 . 1.390(9) ?
    C6 C5 . 1.381(9) ?
    C6 H6 . 0.9300 ?
    C7 C8 . 1.437(9) ?
    C7 H7 . 1.03(5) ?
    C8 C13 . 1.393(8) ?
    C9 C8 . 1.387(9) ?
    C9 C10 . 1.368(8) ?
    C9 H9 . 0.9300 ?
    C11 C10 . 1.370(8) ?
    C11 C12 . 1.390(9) ?
    C11 H11 . 0.9300 ?
    C12 C13 . 1.378(9) ?
    C12 H12 . 0.9300 ?
    C14 H14A . 0.9600 ?
    C14 H14B . 0.9600 ?
    C14 H14C . 0.9600 ?
loop_
    _geom_angle_atom_site_label_1
    _geom_angle_atom_site_label_2
    _geom_angle_atom_site_label_3
    _geom_angle_site_symmetry_1
    _geom_angle_site_symmetry_3
    _geom_angle
    _geom_angle_publ_flag
    C13 O1 H1 . . 104(5) ?
    C10 O2 C14 . . 117.7(6) ?
    C7 N1 C1 . . 120.6(7) ?
    C2 C1 C6 . . 117.7(7) ?
    C2 C1 N1 . . 126.2(7) ?
    C6 C1 N1 . . 116.1(7) ?
    C3 C2 C1 . . 121.3(8) ?
    C3 C2 H2 . . 119.3 ?
    C1 C2 H2 . . 119.3 ?
    C2 C3 C4 . . 120.8(9) ?
    C2 C3 H3 . . 119.6 ?
    C4 C3 H3 . . 119.6 ?
    C3 C4 C5 . . 119.4(9) ?
    C3 C4 H4 . . 120.3 ?
    C5 C4 H4 . . 120.3 ?
    C4 C5 C6 . . 119.7(8) ?
    C4 C5 H5 . . 120.2 ?
    C6 C5 H5 . . 120.2 ?
    C5 C6 C1 . . 121.2(8) ?
    C5 C6 H6 . . 119.4 ?
    C1 C6 H6 . . 119.4 ?
    N1 C7 C8 . . 121.9(8) ?
    N1 C7 H7 . . 125(3) ?
    C8 C7 H7 . . 113(3) ?
    C9 C8 C13 . . 118.3(7) ?
    C9 C8 C7 . . 120.2(7) ?
    C13 C8 C7 . . 121.5(7) ?
    C10 C9 C8 . . 121.8(7) ?
    C10 C9 H9 . . 119.1 ?
    C8 C9 H9 . . 119.1 ?
    C9 C10 C11 . . 120.1(8) ?
    C9 C10 O2 . . 115.9(7) ?
    C11 C10 O2 . . 124.0(7) ?
    C10 C11 C12 . . 119.2(7) ?
    C10 C11 H11 . . 120.4 ?
    C12 C11 H11 . . 120.4 ?
    C13 C12 C11 . . 121.0(8) ?
    C13 C12 H12 . . 119.5 ?
    C11 C12 H12 . . 119.5 ?
    O1 C13 C12 . . 117.9(8) ?
    O1 C13 C8 . . 122.5(7) ?
    C12 C13 C8 . . 119.6(8) ?
    O2 C14 H14A . . 109.5 ?
    O2 C14 H14B . . 109.5 ?
    H14A C14 H14B . . 109.5 ?
    O2 C14 H14C . . 109.5 ?
    H14A C14 H14C . . 109.5 ?
    H14B C14 H14C . . 109.5 ?
loop_
    _geom_torsion_atom_site_label_1
    _geom_torsion_atom_site_label_2
    _geom_torsion_atom_site_label_3
    _geom_torsion_atom_site_label_4
    _geom_torsion_site_symmetry_1
    _geom_torsion_site_symmetry_2
    _geom_torsion_site_symmetry_3
    _geom_torsion_site_symmetry_4
    _geom_torsion
    _geom_torsion_publ_flag
    C7 N1 C1 C2 . . . . -1.5(10) ?
    C7 N1 C1 C6 . . . . 178.3(7) ?
    C1 N1 C7 C8 . . . . 178.8(6) ?
    C14 O2 C10 C9 . . . . 172.5(6) ?
    C14 O2 C10 C11 . . . . -7.3(10) ?
    N1 C1 C2 C3 . . . . 178.0(7) ?
    C6 C1 C2 C3 . . . . -1.8(11) ?
    C1 C2 C3 C4 . . . . 1.9(12) ?
    C5 C4 C3 C2 . . . . -1.0(12) ?
    C3 C4 C5 C6 . . . . 0.1(12) ?
    C5 C6 C1 C2 . . . . 0.8(10) ?
    C5 C6 C1 N1 . . . . -179.0(6) ?
    C1 C6 C5 C4 . . . . 0.0(11) ?
    N1 C7 C8 C9 . . . . -177.5(7) ?
    N1 C7 C8 C13 . . . . 2.1(10) ?
    C9 C8 C13 O1 . . . . -179.3(7) ?
    C7 C8 C13 O1 . . . . 1.1(11) ?
    C9 C8 C13 C12 . . . . 0.4(10) ?
    C7 C8 C13 C12 . . . . -179.2(7) ?
    C10 C9 C8 C13 . . . . -0.6(10) ?
    C10 C9 C8 C7 . . . . 179.0(6) ?
    C8 C9 C10 C11 . . . . 0.1(11) ?
    C8 C9 C10 O2 . . . . -179.7(6) ?
    C12 C11 C10 C9 . . . . 0.6(11) ?
    C12 C11 C10 O2 . . . . -179.6(7) ?
    C10 C11 C12 C13 . . . . -0.8(11) ?
    C11 C12 C13 O1 . . . . -179.9(7) ?
    C11 C12 C13 C8 . . . . 0.4(11) ?
loop_
    _geom_hbond_atom_site_label_D
    _geom_hbond_atom_site_label_H
    _geom_hbond_atom_site_label_A
    _geom_hbond_site_symmetry_A
    _geom_hbond_distance_DH
    _geom_hbond_distance_HA
    _geom_hbond_distance_DA
    _geom_hbond_angle_DHA
    O1 H1 N1 . 0.86(5) 1.82(5) 2.604(7) 152(5)
    C7 H7 O1 4_575 1.03(5) 2.55(6) 3.493(10) 151(4)
    C14 H14A O2 2_746 0.96 2.57 3.500(6) 164
    C14 H14B Cg2 1_565 0.96 3.27 4.142(8) 152
data_global
_journal_date_recd_electronic     2008-08-15
_journal_date_accepted     2008-08-20
_journal_name_full     'Acta Crystallographica, Section E'
_journal_year     2008
_journal_volume     64
_journal_issue      9
_journal_page_first     o1818
_journal_page_last     o1819
_journal_paper_category     QO
_journal_coeditor_code     WN2275
_publ_contact_author
;
Dr. Tuncer H\"okelek
Hacettepe University
Department of Physics
06800 Beytepe
Ankara
Turkey
;
_publ_contact_author_email     merzifon@hacettepe.edu.tr
_publ_contact_author_fax     '90(312)2352550'
_publ_contact_author_phone     '90(312)2977242'
_publ_section_title
;
4-Methoxy-2-[(<i>E</i>)-(phenylimino)methyl]phenol
;
loop_
    _publ_author_name
    _publ_author_address
    'U\,can, Selma'
;
Ni\(gde University
Department of Chemistry
51200
Ni\(gde, Turkey
;
    '\"Ozt\"urk, Asl\?i'
;
Hacettepe University
Department of Physics
06800 Beytepe
Ankara
Turkey
;
    'Sar\?ikavakl\?i, Nursabah'
;
Adnan Menderes University,
Department of Chemistry,
09010
Ayd\?in, Turkey
;
    'H\"okelek, Tuncer'
;
Hacettepe University
Department of Physics
06800 Beytepe
Ankara
Turkey
;
