# Supplementary material for: 4-Meth­oxy-2-[(E)-(phenyl­imino)meth­yl]phenol
Source: Acta Crystallogr Sect E Struct Rep Online. 2008 Aug 23;64(Pt 9):o1818–9. doi: 10.1107/S1600536808026883 (PMC2960573; doi:10.1107/S1600536808026883)
Supplement: Supplementary file 2 [file e-64-o1818-Isup2.hkl]

#
# h,k,l, Fo-squared, sigma(Fo-squared), Fc and phi(calc)
#
data_I
_shelx_title ' cad4 in P 21/a'
_shelx_refln_list_code          6
_shelx_F_calc_maximum      128.18
_exptl_crystal_F_000       479.93
_reflns_d_resolution_high  0.9187
 
loop_
 _symmetry_equiv_pos_as_xyz
 'x, y, z'
 '-x, y+1/2, -z+1/2'
 '-x, -y, -z'
 'x, -y-1/2, z-1/2'
 
_cell_length_a    20.9350
_cell_length_b     4.7151
_cell_length_c    12.2755
_cell_angle_alpha  90.000
_cell_angle_beta  106.623
_cell_angle_gamma  90.000
 
loop_
 _refln_index_h
 _refln_index_k
 _refln_index_l
 _refln_F_squared_meas
 _refln_F_squared_sigma
 _refln_F_calc
 _refln_phase_calc
4 0 0 1707.44 33.69 42.37 180.0
5 0 0 1007.32 21.23 33.44 0.0
6 0 0 1076.62 23.87 34.50 180.0
7 0 0 147.27 14.10 13.53 0.0
8 0 0 90.25 14.75 8.96 0.0
9 0 0 176.64 13.05 13.06 0.0
10 0 0 99.94 25.63 9.34 180.0
11 0 0 137.25 17.10 12.42 0.0
12 0 0 76.19 22.73 8.96 0.0
13 0 0 6.45 24.98 5.49 180.0
14 0 0 0.00 18.06 1.06 0.0
15 0 0 10.61 16.91 3.26 180.0
16 0 0 9.71 31.94 0.34 180.0
17 0 0 61.09 18.68 6.91 180.0
18 0 0 2.32 29.07 3.33 0.0
19 0 0 0.00 27.02 3.11 180.0
20 0 0 0.00 27.32 1.04 0.0
21 0 0 192.40 48.24 12.11 180.0
1 1 0 66.02 11.78 8.46 180.0
2 1 0 69.11 8.85 8.21 0.0
3 1 0 8194.54 74.18 93.54 0.0
4 1 0 11770.96 94.19 110.66 0.0
5 1 0 6509.70 193.00 81.76 180.0
6 1 0 68.84 9.73 8.45 180.0
7 1 0 0.00 24.33 0.76 180.0
8 1 0 202.56 12.46 13.96 180.0
9 1 0 0.00 18.92 2.47 0.0
10 1 0 47.61 13.84 6.35 180.0
11 1 0 118.18 16.02 10.81 0.0
12 1 0 1.96 14.56 1.59 0.0
13 1 0 33.09 44.28 6.35 0.0
14 1 0 18.36 16.73 0.63 180.0
15 1 0 62.92 24.89 8.18 0.0
16 1 0 0.00 18.35 2.42 180.0
17 1 0 0.00 40.75 1.20 180.0
18 1 0 386.48 28.77 18.82 0.0
19 1 0 0.00 24.27 0.87 0.0
20 1 0 18.17 28.44 5.83 180.0
21 1 0 22.39 24.30 2.95 180.0
0 2 0 430.60 22.70 20.80 180.0
1 2 0 104.00 21.18 9.92 180.0
2 2 0 39.90 15.40 6.10 0.0
3 2 0 0.00 10.84 1.43 180.0
4 2 0 22.23 13.51 6.99 180.0
5 2 0 89.58 11.05 9.40 0.0
6 2 0 248.90 14.49 15.88 0.0
7 2 0 2125.34 42.70 46.39 0.0
8 2 0 0.00 16.94 3.85 180.0
9 2 0 1362.80 84.91 36.22 180.0
10 2 0 35.42 25.29 6.13 0.0
11 2 0 53.71 16.96 7.38 180.0
12 2 0 39.50 25.88 5.27 180.0
13 2 0 9.84 22.05 5.80 0.0
14 2 0 149.07 20.46 11.69 180.0
15 2 0 104.05 20.63 9.97 180.0
16 2 0 7.28 28.33 2.07 0.0
17 2 0 33.50 62.49 2.73 0.0
18 2 0 20.51 26.49 3.76 0.0
19 2 0 0.00 37.38 2.46 0.0
20 2 0 0.00 65.95 0.45 180.0
1 3 0 5.24 23.02 4.48 0.0
2 3 0 24.04 15.55 5.80 0.0
3 3 0 207.23 21.68 14.10 180.0
4 3 0 23.29 16.75 3.78 0.0
5 3 0 20.45 14.67 0.36 180.0
6 3 0 0.00 20.42 0.23 180.0
7 3 0 11.45 17.63 1.81 180.0
8 3 0 32.37 19.37 7.89 0.0
9 3 0 21.26 27.74 5.94 0.0
10 3 0 126.66 19.27 10.17 0.0
11 3 0 571.65 38.50 24.53 0.0
12 3 0 29.96 23.23 8.90 180.0
13 3 0 0.00 27.64 5.41 180.0
14 3 0 41.34 26.31 1.96 0.0
15 3 0 27.12 33.21 4.21 180.0
16 3 0 8.91 30.51 2.83 180.0
17 3 0 0.00 29.27 0.20 180.0
0 4 0 19.67 27.58 6.89 180.0
1 4 0 0.00 21.15 0.78 0.0
2 4 0 60.43 19.39 7.83 180.0
3 4 0 7.06 24.86 4.83 0.0
4 4 0 0.00 21.66 5.28 0.0
5 4 0 7.46 18.93 4.82 180.0
6 4 0 0.00 20.58 0.43 180.0
7 4 0 94.64 20.06 9.58 180.0
8 4 0 9.26 20.83 2.32 180.0
9 4 0 0.00 36.98 2.49 180.0
10 4 0 0.00 32.48 1.01 180.0
11 4 0 0.00 36.89 0.06 180.0
12 4 0 51.54 43.69 7.69 0.0
13 4 0 11.90 34.69 3.29 0.0
1 5 0 0.00 46.50 0.99 0.0
2 5 0 32.72 25.99 2.72 180.0
3 5 0 0.00 33.18 0.88 0.0
4 5 0 8.03 29.84 2.20 0.0
-21 1 1 0.00 34.82 2.19 0.0
-20 1 1 18.99 37.60 5.39 0.0
-19 1 1 416.68 47.06 19.23 180.0
-18 1 1 32.40 32.28 6.63 180.0
-17 1 1 0.00 48.61 4.08 0.0
-16 1 1 0.00 25.73 0.48 180.0
-15 1 1 0.00 34.01 1.34 0.0
-14 1 1 39.70 19.36 0.67 180.0
-13 1 1 42.24 21.58 5.78 0.0
-12 1 1 0.00 26.16 2.10 0.0
-11 1 1 25.23 19.85 6.81 0.0
-10 1 1 0.00 25.66 1.47 180.0
-9 1 1 72.11 15.52 8.21 0.0
-8 1 1 149.41 15.83 11.30 0.0
-7 1 1 155.47 16.26 12.30 0.0
-6 1 1 1062.49 33.39 32.55 180.0
-5 1 1 1419.37 36.92 39.22 0.0
-4 1 1 7384.83 105.75 87.13 0.0
-3 1 1 188.74 14.97 13.52 180.0
-2 1 1 650.26 23.93 27.29 0.0
-1 1 1 3776.12 68.15 60.93 180.0
0 1 1 0.00 20.35 1.51 180.0
1 1 1 217.06 14.16 14.76 180.0
2 1 1 207.48 14.84 13.93 0.0
3 1 1 14871.95 147.18 128.18 0.0
4 1 1 1181.22 34.69 35.30 180.0
5 1 1 669.98 23.13 26.80 180.0
6 1 1 23.19 12.86 4.50 180.0
7 1 1 17.69 13.17 4.54 180.0
8 1 1 277.91 20.10 16.48 180.0
9 1 1 104.51 17.13 10.35 180.0
10 1 1 5.94 24.43 4.13 0.0
11 1 1 122.44 18.99 11.02 180.0
12 1 1 0.00 31.48 2.67 0.0
13 1 1 23.62 24.12 6.29 180.0
14 1 1 15.77 29.99 1.96 180.0
15 1 1 0.00 38.65 2.74 180.0
16 1 1 0.00 34.45 1.70 180.0
17 1 1 18.80 35.81 4.50 180.0
18 1 1 5.01 30.43 3.89 180.0
19 1 1 63.08 32.47 4.08 0.0
20 1 1 0.00 49.23 0.82 0.0
-20 2 1 0.00 45.33 2.66 180.0
-19 2 1 38.90 40.51 7.98 0.0
-18 2 1 0.00 47.37 2.83 0.0
-17 2 1 0.00 39.70 2.76 180.0
-16 2 1 90.41 29.62 8.02 180.0
-15 2 1 1012.64 57.57 31.71 180.0
-14 2 1 79.59 27.64 8.02 0.0
-13 2 1 0.00 42.24 6.36 0.0
-12 2 1 9.28 19.67 3.94 180.0
-11 2 1 39.83 23.93 6.27 180.0
-10 2 1 14.04 18.18 5.04 0.0
-9 2 1 176.80 21.03 13.38 0.0
-8 2 1 820.63 40.01 29.24 180.0
-7 2 1 0.00 24.61 0.22 180.0
-6 2 1 15.77 29.44 5.62 180.0
-5 2 1 401.53 22.45 18.76 0.0
-4 2 1 259.61 19.05 14.88 0.0
-3 2 1 85.77 14.84 8.99 0.0
-2 2 1 266.66 18.49 15.74 0.0
-1 2 1 11.63 13.17 4.11 0.0
0 2 1 61.90 15.46 9.34 0.0
1 2 1 164.68 17.19 13.09 180.0
2 2 1 9.83 13.54 2.05 0.0
3 2 1 1755.29 49.60 41.74 180.0
4 2 1 980.24 33.08 30.64 0.0
5 2 1 686.80 29.13 24.70 0.0
6 2 1 904.54 33.27 32.44 0.0
7 2 1 2076.80 61.66 47.43 0.0
8 2 1 2227.13 66.60 42.12 180.0
9 2 1 13.98 32.71 2.39 180.0
10 2 1 33.58 24.61 6.02 0.0
11 2 1 0.00 24.06 2.35 0.0
12 2 1 0.00 32.90 1.42 0.0
13 2 1 2.10 22.51 1.87 0.0
14 2 1 0.00 46.57 5.22 0.0
15 2 1 45.95 27.15 3.70 180.0
16 2 1 0.00 39.39 0.92 180.0
17 2 1 60.97 30.61 4.72 180.0
18 2 1 18.49 30.24 1.23 180.0
19 2 1 6.00 53.43 4.28 180.0
-18 3 1 0.00 34.94 2.15 0.0
-17 3 1 0.00 34.94 0.07 0.0
-16 3 1 29.99 28.94 0.80 180.0
-15 3 1 54.36 30.05 9.07 0.0
-14 3 1 0.00 29.68 1.96 180.0
-13 3 1 166.97 27.52 12.60 180.0
-12 3 1 111.62 29.62 10.03 180.0
-11 3 1 61.66 31.17 8.58 180.0
-10 3 1 324.54 36.73 16.63 0.0
-9 3 1 0.00 24.92 1.86 180.0
-8 3 1 40.38 21.83 6.02 180.0
-7 3 1 14.78 26.65 4.60 180.0
-6 3 1 28.57 21.27 6.39 180.0
-5 3 1 0.00 25.91 0.19 180.0
-4 3 1 3.34 24.98 5.88 180.0
-3 3 1 13.23 26.41 2.57 0.0
-2 3 1 11.94 17.62 5.42 180.0
-1 3 1 934.35 37.41 29.17 0.0
0 3 1 10.45 31.35 5.18 0.0
1 3 1 363.56 27.46 18.10 180.0
2 3 1 0.00 26.16 0.39 0.0
3 3 1 139.70 29.75 12.03 180.0
4 3 1 11.19 30.92 5.83 180.0
6 3 1 25.85 22.94 5.48 180.0
7 3 1 45.58 23.62 5.26 180.0
8 3 1 95.85 28.94 10.19 0.0
9 3 1 12.55 34.69 4.04 0.0
10 3 1 236.48 31.72 15.48 0.0
11 3 1 27.58 28.14 3.39 180.0
12 3 1 185.95 37.91 14.72 180.0
13 3 1 51.33 29.00 6.77 0.0
14 3 1 0.00 49.78 0.17 0.0
15 3 1 24.24 48.42 6.16 0.0
16 3 1 11.69 32.59 0.70 0.0
17 3 1 0.00 34.32 0.54 180.0
-14 4 1 0.00 57.02 1.70 0.0
-13 4 1 0.00 33.33 1.81 0.0
-12 4 1 0.00 33.02 0.56 0.0
-11 4 1 35.19 31.23 3.18 0.0
-10 4 1 0.00 48.48 4.01 180.0
-9 4 1 22.51 45.02 5.33 180.0
-8 4 1 33.70 51.58 10.49 180.0
-7 4 1 0.00 41.87 2.57 0.0
-6 4 1 237.16 39.02 15.77 0.0
-5 4 1 157.20 31.79 11.56 180.0
-4 4 1 87.38 34.51 12.79 180.0
-3 4 1 4.45 36.49 5.55 0.0
-2 4 1 0.00 38.53 3.36 0.0
-1 4 1 0.00 25.48 2.21 0.0
0 4 1 6.62 26.72 6.22 0.0
1 4 1 13.30 25.42 1.40 180.0
2 4 1 0.00 25.05 3.09 0.0
3 4 1 8.97 41.56 7.67 0.0
4 4 1 0.00 35.00 2.50 180.0
5 4 1 4.64 34.45 0.88 0.0
6 4 1 0.00 24.74 0.70 180.0
7 4 1 0.00 39.70 1.18 0.0
8 4 1 28.14 35.56 6.81 180.0
9 4 1 49.41 30.05 5.50 180.0
10 4 1 0.00 36.30 3.74 0.0
11 4 1 0.00 33.83 1.16 180.0
12 4 1 41.62 33.64 2.44 0.0
13 4 1 0.00 52.07 3.31 0.0
-5 5 1 0.00 51.70 4.97 180.0
-4 5 1 65.30 38.96 7.84 180.0
-3 5 1 0.00 53.93 5.85 0.0
-2 5 1 17.56 48.61 1.20 0.0
-1 5 1 0.00 33.89 4.12 180.0
0 5 1 0.00 47.00 0.67 0.0
1 5 1 0.00 43.35 0.53 180.0
2 5 1 0.00 45.21 0.06 0.0
3 5 1 23.75 51.76 5.77 180.0
4 5 1 24.06 50.28 2.70 0.0
-22 0 2 0.00 55.84 0.39 180.0
-21 0 2 0.00 50.21 1.84 180.0
-20 0 2 36.05 56.71 9.87 0.0
-19 0 2 117.74 31.23 11.53 0.0
-18 0 2 43.35 25.73 0.57 0.0
-17 0 2 109.71 29.13 9.08 0.0
-16 0 2 51.88 22.82 5.47 0.0
-15 0 2 7.67 36.73 4.29 0.0
-14 0 2 148.54 25.60 10.54 180.0
-13 0 2 27.15 17.19 7.72 180.0
-12 0 2 179.40 25.66 12.83 180.0
-11 0 2 613.77 28.63 24.76 0.0
-10 0 2 101.36 17.44 11.51 0.0
-9 0 2 35.87 14.72 7.81 180.0
-8 0 2 1577.06 43.66 41.31 0.0
-7 0 2 7.11 23.00 5.60 180.0
-6 0 2 48.17 13.23 7.02 0.0
-5 0 2 840.29 23.07 30.63 0.0
-4 0 2 1957.32 51.14 45.32 0.0
-3 0 2 4310.42 67.90 69.51 180.0
-2 0 2 3749.59 60.29 67.63 0.0
-1 0 2 5694.91 71.30 85.33 0.0
0 0 2 4159.72 63.57 72.15 180.0
1 0 2 807.14 24.80 30.05 180.0
2 0 2 9982.39 109.40 108.07 180.0
3 0 2 791.38 22.20 28.98 180.0
4 0 2 98.70 14.29 9.28 180.0
5 0 2 14.78 13.67 4.28 0.0
6 0 2 57.20 14.47 7.51 180.0
7 0 2 68.27 14.84 8.99 0.0
8 0 2 728.85 30.12 26.99 0.0
9 0 2 0.00 32.16 5.17 0.0
10 0 2 0.00 28.45 3.16 180.0
11 0 2 2646.22 74.09 51.84 180.0
12 0 2 23.81 28.38 3.82 180.0
13 0 2 51.70 24.49 6.99 0.0
14 0 2 123.37 27.27 12.21 180.0
15 0 2 21.46 40.51 2.89 0.0
16 0 2 0.00 37.29 2.45 180.0
17 0 2 0.00 43.23 1.33 0.0
18 0 2 0.00 42.73 2.45 0.0
19 0 2 12.18 52.50 2.87 0.0
20 0 2 38.84 31.23 3.51 180.0
-22 1 2 35.93 54.85 2.24 180.0
-21 1 2 39.33 33.27 3.99 0.0
-20 1 2 170.19 42.55 13.19 180.0
-19 1 2 267.96 44.77 15.59 180.0
-18 1 2 11.38 30.98 6.74 0.0
-17 1 2 0.00 42.48 3.34 0.0
-16 1 2 462.38 45.89 21.21 0.0
-15 1 2 0.00 36.86 1.43 0.0
-14 1 2 126.71 24.30 8.90 180.0
-13 1 2 206.67 23.31 13.08 0.0
-12 1 2 74.70 16.45 6.86 180.0
-11 1 2 0.00 18.55 2.82 180.0
-10 1 2 0.00 26.10 3.67 180.0
-9 1 2 8.16 13.11 0.27 0.0
-8 1 2 139.14 16.14 12.58 180.0
-7 1 2 359.54 19.60 17.52 0.0
-6 1 2 17.13 12.74 4.80 0.0
-5 1 2 86.58 14.84 9.32 180.0
-4 1 2 863.91 24.61 28.76 0.0
-3 1 2 0.00 19.60 1.60 0.0
-2 1 2 1056.18 29.93 32.54 0.0
-1 1 2 1982.55 54.61 44.28 0.0
0 1 2 740.67 20.84 26.66 0.0
1 1 2 618.59 20.65 24.52 180.0
2 1 2 5498.94 95.05 74.35 0.0
3 1 2 201.29 14.78 13.34 0.0
4 1 2 3475.76 83.73 59.88 180.0
5 1 2 848.64 27.58 29.42 180.0
6 1 2 1928.63 49.35 45.24 180.0
7 1 2 2128.19 54.73 44.55 0.0
8 1 2 790.63 30.24 26.86 0.0
9 1 2 16.14 17.87 5.02 180.0
10 1 2 179.03 20.84 11.86 0.0
11 1 2 7.17 33.21 6.49 0.0
12 1 2 0.00 23.75 3.11 0.0
13 1 2 0.00 31.85 1.21 180.0
14 1 2 54.11 25.66 7.08 180.0
15 1 2 51.45 30.92 10.81 180.0
16 1 2 0.00 26.53 2.59 0.0
17 1 2 0.00 45.27 1.45 180.0
18 1 2 50.09 33.70 5.56 180.0
19 1 2 34.57 27.33 1.48 180.0
20 1 2 0.00 43.85 1.03 0.0
-20 2 2 48.92 28.88 2.94 180.0
-19 2 2 0.00 49.23 5.91 180.0
-18 2 2 33.46 31.66 4.51 0.0
-17 2 2 0.00 49.97 1.52 0.0
-16 2 2 597.38 47.18 24.74 180.0
-15 2 2 6.43 29.99 0.24 180.0
-14 2 2 133.14 34.26 13.87 0.0
-13 2 2 0.00 36.05 4.31 0.0
-12 2 2 216.44 25.66 13.69 0.0
-11 2 2 0.00 20.47 1.24 180.0
-10 2 2 17.19 14.59 3.89 0.0
-9 2 2 161.59 17.93 12.03 0.0
-8 2 2 0.00 21.09 6.25 180.0
-7 2 2 140.50 23.50 12.29 180.0
-6 2 2 0.00 25.54 1.19 0.0
-5 2 2 7.61 21.09 0.91 0.0
-4 2 2 501.28 23.13 22.17 180.0
-3 2 2 5.50 12.68 0.65 180.0
-2 2 2 56.21 14.66 7.12 0.0
-1 2 2 9.58 22.45 1.42 0.0
0 2 2 58.56 13.36 6.48 180.0
1 2 2 49.04 12.99 6.07 0.0
2 2 2 1426.85 37.41 36.81 0.0
3 2 2 0.87 15.83 2.60 0.0
4 2 2 2309.07 59.86 45.25 180.0
5 2 2 49.53 21.89 6.25 0.0
6 2 2 924.77 43.41 30.24 0.0
7 2 2 1346.21 43.10 33.96 180.0
8 2 2 596.64 32.53 23.86 180.0
9 2 2 27.70 23.31 5.99 180.0
10 2 2 0.00 29.50 3.65 0.0
11 2 2 88.31 24.18 7.36 0.0
12 2 2 0.00 33.39 0.11 180.0
13 2 2 0.00 35.62 6.10 0.0
14 2 2 24.86 28.14 4.76 0.0
15 2 2 16.82 29.56 7.93 0.0
16 2 2 11.44 31.79 4.19 180.0
17 2 2 27.27 33.64 3.68 180.0
18 2 2 23.62 47.25 1.64 0.0
-18 3 2 0.00 35.00 2.98 0.0
-17 3 2 0.00 46.01 2.63 180.0
-16 3 2 67.34 26.53 2.49 0.0
-15 3 2 15.34 40.63 4.33 180.0
-14 3 2 0.00 38.71 0.92 180.0
-13 3 2 181.56 35.31 13.65 180.0
-12 3 2 798.42 52.69 28.89 180.0
-11 3 2 715.37 48.42 27.10 0.0
-10 3 2 273.15 37.60 16.79 0.0
-9 3 2 67.84 25.48 5.55 180.0
-8 3 2 0.00 31.29 7.89 0.0
-7 3 2 0.00 30.43 4.29 0.0
-6 3 2 37.78 17.93 5.60 0.0
-5 3 2 0.00 21.58 3.25 180.0
-4 3 2 0.00 35.25 1.93 0.0
-3 3 2 94.31 22.70 8.93 0.0
-2 3 2 101.67 20.90 9.21 180.0
-1 3 2 486.38 35.68 21.21 180.0
0 3 2 330.11 33.39 17.90 0.0
1 3 2 270.00 29.07 15.67 0.0
2 3 2 0.00 22.39 5.25 0.0
3 3 2 16.94 23.31 5.10 0.0
4 3 2 19.36 36.55 5.46 180.0
5 3 2 155.96 24.98 10.39 0.0
6 3 2 45.64 23.62 6.60 180.0
7 3 2 0.00 33.39 1.43 0.0
8 3 2 0.00 35.06 2.53 0.0
9 3 2 21.77 39.64 9.28 0.0
10 3 2 36.49 24.80 2.55 0.0
11 3 2 1209.11 64.44 34.81 180.0
12 3 2 0.00 50.52 5.00 180.0
13 3 2 99.44 37.35 12.38 0.0
14 3 2 17.93 49.66 1.32 180.0
15 3 2 0.00 31.35 0.03 180.0
16 3 2 0.00 51.88 0.42 0.0
-14 4 2 23.87 28.63 5.44 180.0
-13 4 2 0.00 41.00 1.55 180.0
-12 4 2 5.57 39.08 4.33 0.0
-11 4 2 64.69 29.56 7.97 180.0
-10 4 2 28.69 27.77 6.16 180.0
-9 4 2 239.08 43.10 13.89 180.0
-8 4 2 4.82 41.19 2.09 180.0
-7 4 2 329.05 42.05 17.73 0.0
-6 4 2 16.39 28.14 4.89 180.0
-5 4 2 80.39 32.22 10.01 0.0
-4 4 2 27.15 25.97 0.88 0.0
-3 4 2 82.87 26.96 7.58 180.0
-2 4 2 22.26 35.87 2.81 180.0
-1 4 2 0.00 34.69 5.92 180.0
0 4 2 13.36 26.72 4.55 0.0
1 4 2 0.00 38.53 1.80 180.0
2 4 2 13.54 26.59 3.94 0.0
3 4 2 11.50 26.28 0.44 0.0
4 4 2 0.00 28.88 1.95 0.0
5 4 2 0.00 36.98 2.34 0.0
6 4 2 0.00 27.02 3.50 180.0
7 4 2 30.18 47.74 6.76 0.0
8 4 2 124.61 42.67 11.52 0.0
9 4 2 0.00 46.38 5.12 180.0
10 4 2 15.52 32.10 3.95 180.0
11 4 2 23.62 33.39 6.08 0.0
12 4 2 18.37 41.12 1.55 0.0
-4 5 2 119.60 34.88 8.69 0.0
-3 5 2 56.40 41.87 8.01 0.0
-2 5 2 100.43 35.93 7.82 180.0
-1 5 2 0.00 34.51 0.06 0.0
0 5 2 29.56 47.62 0.50 180.0
1 5 2 0.00 45.21 1.12 180.0
2 5 2 0.00 50.34 1.13 0.0
-22 1 3 26.65 32.03 5.03 0.0
-21 1 3 0.00 36.73 0.67 180.0
-20 1 3 0.00 56.52 9.22 180.0
-19 1 3 19.36 30.36 5.73 0.0
-18 1 3 22.63 41.19 3.18 0.0
-17 1 3 0.00 40.75 1.21 0.0
-16 1 3 8.66 37.23 2.12 0.0
-15 1 3 251.38 31.48 14.38 0.0
-14 1 3 42.98 24.12 6.76 0.0
-13 1 3 13.42 29.25 4.17 0.0
-12 1 3 0.00 16.14 2.14 0.0
-11 1 3 330.60 31.04 17.07 180.0
-10 1 3 0.00 22.88 1.61 180.0
-9 1 3 22.82 13.36 4.92 180.0
-8 1 3 872.82 29.68 29.25 0.0
-7 1 3 64.44 14.47 8.25 0.0
-6 1 3 429.92 20.90 21.24 180.0
-5 1 3 0.00 21.27 1.26 0.0
-4 1 3 1393.77 38.71 37.40 180.0
-3 1 3 0.00 22.32 1.45 0.0
-2 1 3 468.44 20.16 21.28 0.0
-1 1 3 584.83 21.64 24.83 180.0
0 1 3 802.45 24.67 28.51 180.0
1 1 3 219.97 16.57 14.05 0.0
2 1 3 42.24 13.17 7.30 180.0
3 1 3 925.38 28.63 31.88 180.0
4 1 3 74.83 12.99 6.84 180.0
5 1 3 150.09 17.07 12.38 0.0
6 1 3 396.21 22.63 19.59 180.0
7 1 3 1507.43 39.89 37.61 180.0
8 1 3 92.27 23.75 10.70 0.0
9 1 3 0.00 16.76 0.48 0.0
10 1 3 66.48 24.18 7.32 0.0
11 1 3 52.32 26.65 8.80 0.0
12 1 3 0.00 33.15 0.93 180.0
13 1 3 20.72 23.62 3.17 0.0
14 1 3 186.82 28.82 12.57 180.0
15 1 3 0.00 26.90 3.67 0.0
16 1 3 107.66 30.73 9.44 0.0
17 1 3 0.00 53.12 1.39 0.0
18 1 3 99.44 33.46 3.80 0.0
19 1 3 0.00 50.40 4.64 180.0
-20 2 3 0.00 36.86 4.97 0.0
-19 2 3 8.16 32.96 4.74 180.0
-18 2 3 23.07 27.70 1.28 0.0
-17 2 3 167.71 38.77 14.40 180.0
-16 2 3 133.45 30.36 10.67 180.0
-15 2 3 358.86 38.28 19.95 0.0
-14 2 3 48.54 25.23 6.03 0.0
-13 2 3 260.53 28.26 15.60 0.0
-12 2 3 11.07 19.73 0.95 0.0
-11 2 3 0.00 20.10 0.76 180.0
-10 2 3 42.67 15.95 7.05 0.0
-9 2 3 0.00 27.15 0.71 180.0
-8 2 3 284.84 26.96 15.20 0.0
-7 2 3 0.00 21.52 4.76 0.0
-6 2 3 212.67 22.08 13.59 180.0
-5 2 3 47.18 16.08 7.22 0.0
-4 2 3 919.26 32.78 28.60 0.0
-3 2 3 140.19 18.06 11.08 180.0
-2 2 3 0.00 28.01 1.49 180.0
-1 2 3 105.62 16.88 10.48 0.0
0 2 3 13.98 13.85 3.51 0.0
1 2 3 177.11 19.48 11.66 180.0
2 2 3 140.25 17.56 9.71 180.0
3 2 3 852.23 32.40 27.51 0.0
4 2 3 13.54 17.50 1.65 0.0
5 2 3 482.11 35.74 20.77 0.0
6 2 3 169.57 22.94 13.36 180.0
7 2 3 1089.51 42.55 30.05 180.0
8 2 3 5.63 22.20 0.95 0.0
9 2 3 103.21 29.07 10.92 180.0
10 2 3 0.00 30.43 0.93 180.0
11 2 3 0.00 32.65 1.18 0.0
12 2 3 22.02 35.56 2.69 180.0
13 2 3 0.00 34.88 2.81 180.0
14 2 3 11.94 28.01 5.86 180.0
15 2 3 28.38 49.78 0.41 0.0
16 2 3 18.06 45.45 7.76 0.0
17 2 3 0.00 46.81 4.69 180.0
18 2 3 0.00 34.63 5.79 180.0
-18 3 3 0.00 39.95 3.38 180.0
-17 3 3 0.00 47.86 1.78 180.0
-16 3 3 18.80 28.82 2.02 180.0
-15 3 3 0.00 51.20 0.93 180.0
-14 3 3 0.00 39.70 0.20 180.0
-13 3 3 255.15 37.72 16.73 180.0
-12 3 3 0.00 43.29 4.68 0.0
-11 3 3 59.80 24.37 7.04 0.0
-10 3 3 57.33 28.63 6.41 0.0
-9 3 3 153.49 30.49 13.65 0.0
-8 3 3 77.80 23.62 8.98 180.0
-7 3 3 20.90 22.20 4.00 0.0
-6 3 3 0.00 28.82 1.21 0.0
-5 3 3 0.00 31.04 0.06 0.0
-4 3 3 69.01 22.32 9.18 180.0
-3 3 3 0.00 34.63 0.71 180.0
-2 3 3 288.30 33.39 17.37 0.0
-1 3 3 3.71 35.68 4.14 180.0
0 3 3 0.00 32.78 4.58 180.0
1 3 3 72.35 23.93 9.57 180.0
2 3 3 0.00 32.47 2.13 0.0
3 3 3 85.34 27.15 6.20 0.0
5 3 3 8.41 36.30 5.19 0.0
6 3 3 16.20 23.93 5.07 0.0
7 3 3 0.00 29.13 0.50 0.0
8 3 3 0.00 38.53 7.29 0.0
9 3 3 77.98 26.16 8.68 0.0
10 3 3 57.76 34.51 9.85 180.0
11 3 3 19.36 36.86 2.10 0.0
12 3 3 36.86 30.43 5.50 180.0
13 3 3 0.00 63.32 3.67 180.0
14 3 3 0.00 33.39 3.24 0.0
15 3 3 0.00 33.77 1.27 0.0
-14 4 3 0.00 54.42 1.38 180.0
-13 4 3 0.00 42.30 1.32 180.0
-12 4 3 0.00 45.21 2.93 180.0
-11 4 3 0.00 47.31 3.56 180.0
-10 4 3 0.00 53.12 5.54 180.0
-9 4 3 201.79 42.79 12.79 180.0
-8 4 3 478.34 49.16 22.62 0.0
-7 4 3 104.33 38.16 12.29 0.0
-6 4 3 40.44 33.39 7.66 180.0
-5 4 3 0.00 45.89 0.65 180.0
-4 4 3 0.00 34.32 1.43 0.0
-3 4 3 9.15 37.85 5.19 0.0
-2 4 3 0.00 33.27 2.18 180.0
-1 4 3 13.73 36.24 1.11 0.0
0 4 3 0.00 36.42 4.34 180.0
1 4 3 16.20 24.12 0.76 180.0
2 4 3 4.70 34.69 1.40 180.0
3 4 3 0.00 36.18 1.07 0.0
4 4 3 0.00 41.12 2.03 180.0
5 4 3 0.00 37.41 3.68 180.0
6 4 3 0.00 35.43 2.70 0.0
7 4 3 175.19 37.17 12.38 180.0
8 4 3 6.00 47.00 2.64 0.0
9 4 3 16.64 48.05 4.65 0.0
10 4 3 5.75 42.61 3.81 0.0
11 4 3 24.55 33.02 2.84 0.0
-2 5 3 0.00 49.29 2.00 180.0
-1 5 3 20.92 35.50 0.02 0.0
-22 0 4 0.00 51.14 0.68 0.0
-21 0 4 0.00 44.96 1.54 0.0
-20 0 4 0.00 40.63 4.56 0.0
-19 0 4 21.09 25.35 3.30 0.0
-18 0 4 0.00 29.31 4.19 180.0
-17 0 4 60.73 20.96 4.35 180.0
-16 0 4 0.00 24.67 1.43 180.0
-15 0 4 0.00 35.68 2.83 180.0
-14 0 4 738.13 42.73 25.98 180.0
-13 0 4 0.00 31.42 4.10 180.0
-12 0 4 4274.24 126.59 62.86 0.0
-11 0 4 61.84 19.85 6.42 0.0
-10 0 4 24.12 14.78 2.72 180.0
-9 0 4 5.13 25.35 7.70 180.0
-8 0 4 672.95 26.96 26.17 180.0
-7 0 4 48.54 14.53 7.20 0.0
-6 0 4 1315.29 39.45 37.25 180.0
-5 0 4 422.43 20.35 20.81 180.0
-4 0 4 69.57 14.41 8.23 180.0
-3 0 4 2528.79 70.13 51.15 180.0
-2 0 4 1724.43 42.18 44.20 180.0
-1 0 4 1501.06 39.45 39.60 180.0
0 0 4 2157.37 47.00 46.98 0.0
1 0 4 3663.94 86.33 61.75 0.0
2 0 4 2132.52 49.91 47.47 180.0
3 0 4 24.43 14.16 4.74 180.0
4 0 4 388.05 23.07 20.39 0.0
5 0 4 41.50 16.45 8.19 180.0
6 0 4 139.76 18.37 11.79 180.0
7 0 4 0.00 28.08 1.88 180.0
8 0 4 621.56 36.42 23.47 0.0
9 0 4 618.41 33.15 22.85 180.0
10 0 4 1027.67 53.93 32.56 180.0
11 0 4 269.81 37.35 17.74 0.0
12 0 4 156.09 35.37 15.32 0.0
13 0 4 120.28 30.36 11.14 0.0
14 0 4 48.36 29.00 5.66 0.0
15 0 4 0.00 28.45 0.39 0.0
16 0 4 28.26 45.51 3.50 0.0
17 0 4 0.00 31.29 0.68 180.0
18 0 4 5.87 43.66 1.49 0.0
-22 1 4 0.00 46.57 1.86 0.0
-21 1 4 0.00 49.16 0.91 180.0
-20 1 4 0.00 51.45 5.76 0.0
-19 1 4 0.00 45.76 3.51 0.0
-18 1 4 0.00 41.43 4.38 0.0
-17 1 4 257.57 37.29 15.46 0.0
-16 1 4 13.11 28.38 6.70 180.0
-15 1 4 120.40 25.85 10.64 180.0
-14 1 4 57.14 22.88 6.37 180.0
-13 1 4 0.00 30.73 1.02 180.0
-12 1 4 0.00 27.33 4.73 0.0
-11 1 4 66.91 21.64 8.89 180.0
-10 1 4 53.55 18.12 6.18 180.0
-9 1 4 1450.60 39.89 37.37 0.0
-8 1 4 1397.72 37.72 35.24 0.0
-7 1 4 113.85 15.77 9.79 180.0
-6 1 4 155.22 15.89 12.35 0.0
-5 1 4 437.96 22.57 21.34 0.0
-4 1 4 0.00 12.99 1.84 180.0
-3 1 4 2623.28 76.62 50.44 180.0
-2 1 4 309.76 18.86 16.26 180.0
-1 1 4 63.08 13.98 8.53 0.0
0 1 4 301.60 18.43 17.41 180.0
1 1 4 359.67 20.78 18.80 180.0
2 1 4 53.86 13.67 6.01 180.0
3 1 4 312.67 22.14 18.05 0.0
4 1 4 5.26 26.65 4.81 0.0
5 1 4 0.00 15.40 4.17 180.0
6 1 4 121.89 23.19 11.10 0.0
7 1 4 150.40 24.55 11.16 0.0
8 1 4 54.79 15.83 4.88 180.0
9 1 4 252.06 29.50 14.12 180.0
10 1 4 19.73 33.27 7.63 180.0
11 1 4 0.00 31.11 0.23 180.0
12 1 4 10.45 21.03 3.05 180.0
13 1 4 89.55 33.64 12.79 180.0
14 1 4 0.00 38.71 2.29 180.0
15 1 4 61.28 26.28 7.04 0.0
16 1 4 11.69 45.89 2.36 0.0
17 1 4 18.61 51.51 1.78 180.0
18 1 4 0.00 48.42 3.23 0.0
-20 2 4 0.00 61.04 1.92 180.0
-19 2 4 5.44 46.57 9.13 0.0
-18 2 4 0.00 32.34 1.72 0.0
-17 2 4 0.00 31.91 0.83 180.0
-16 2 4 51.64 27.95 8.50 0.0
-15 2 4 0.00 38.96 1.00 0.0
-14 2 4 14.41 25.73 7.91 0.0
-13 2 4 34.94 20.16 2.33 0.0
-12 2 4 45.51 21.77 5.79 180.0
-11 2 4 59.18 22.20 6.36 180.0
-10 2 4 0.00 27.83 1.04 180.0
-9 2 4 115.21 18.80 10.01 180.0
-8 2 4 1184.56 39.33 33.30 180.0
-7 2 4 280.14 32.59 16.27 0.0
-6 2 4 675.05 38.90 25.32 0.0
-5 2 4 1020.31 44.65 30.00 0.0
-4 2 4 0.00 27.70 3.06 0.0
-3 2 4 402.64 26.16 19.12 180.0
-2 2 4 205.00 19.91 14.61 0.0
-1 2 4 448.22 25.60 21.10 180.0
0 2 4 56.83 18.00 6.99 180.0
1 2 4 102.84 20.47 8.35 0.0
2 2 4 139.82 23.25 10.40 180.0
3 2 4 248.78 27.89 14.99 180.0
4 2 4 9.89 27.46 1.38 180.0
5 2 4 0.00 33.95 5.11 0.0
6 2 4 0.00 23.44 2.53 0.0
7 2 4 180.76 28.14 11.42 0.0
8 2 4 97.52 25.85 8.28 0.0
9 2 4 0.00 34.20 0.16 180.0
10 2 4 27.33 22.57 1.59 0.0
11 2 4 35.68 28.20 7.67 0.0
12 2 4 31.79 25.11 3.63 180.0
13 2 4 0.00 40.57 2.66 0.0
14 2 4 0.00 47.31 4.37 0.0
15 2 4 120.53 37.41 10.85 180.0
16 2 4 5.87 32.34 3.68 180.0
17 2 4 0.00 37.17 3.47 180.0
-18 3 4 23.62 40.07 0.36 180.0
-17 3 4 0.00 43.29 0.78 180.0
-16 3 4 10.82 38.34 0.06 0.0
-15 3 4 67.22 29.25 7.65 0.0
-14 3 4 14.53 45.14 7.65 180.0
-13 3 4 48.61 25.66 0.55 180.0
-12 3 4 859.96 52.56 29.23 0.0
-11 3 4 0.00 40.94 4.93 0.0
-10 3 4 0.00 34.88 1.60 180.0
-9 3 4 70.87 25.23 8.25 180.0
-8 3 4 64.69 27.40 9.22 180.0
-7 3 4 0.00 31.17 2.57 0.0
-6 3 4 0.00 26.59 4.63 180.0
-5 3 4 0.00 22.08 2.75 180.0
-4 3 4 0.00 31.11 1.02 0.0
-3 3 4 11.07 23.00 4.58 0.0
-2 3 4 42.24 22.39 7.36 0.0
-1 3 4 245.75 30.18 15.44 0.0
0 3 4 161.90 29.56 11.60 180.0
1 3 4 147.98 28.14 10.06 180.0
2 3 4 14.47 20.96 2.92 0.0
3 3 4 160.54 30.18 12.32 180.0
4 3 4 30.24 27.27 6.05 180.0
5 3 4 0.00 35.81 0.74 180.0
6 3 4 0.00 32.84 2.45 180.0
7 3 4 147.86 25.73 8.72 180.0
8 3 4 0.00 37.85 5.16 0.0
9 3 4 0.00 35.68 2.90 180.0
10 3 4 188.61 35.93 14.20 180.0
11 3 4 114.53 37.54 10.00 0.0
12 3 4 0.00 37.48 6.55 0.0
13 3 4 0.00 45.82 1.55 0.0
14 3 4 12.12 34.26 1.64 0.0
-13 4 4 40.81 30.55 0.47 0.0
-12 4 4 0.00 42.55 4.57 0.0
-11 4 4 16.51 30.92 2.67 0.0
-10 4 4 101.79 34.32 9.60 180.0
-9 4 4 121.83 43.78 12.72 0.0
-8 4 4 150.21 37.29 10.97 0.0
-7 4 4 0.00 41.62 3.35 180.0
-6 4 4 0.00 35.93 1.64 0.0
-5 4 4 55.53 33.89 10.84 180.0
-4 4 4 2.41 24.98 0.75 180.0
-3 4 4 14.22 39.45 9.63 0.0
-2 4 4 37.91 23.68 1.51 180.0
-1 4 4 0.00 47.00 1.98 180.0
0 4 4 57.33 26.16 8.08 0.0
1 4 4 0.00 39.45 3.85 0.0
2 4 4 2.47 27.52 1.68 0.0
3 4 4 9.96 41.00 3.61 0.0
4 4 4 11.32 40.01 4.61 180.0
5 4 4 40.51 27.77 1.58 180.0
6 4 4 0.00 57.02 5.64 0.0
7 4 4 0.00 42.36 0.43 0.0
8 4 4 0.00 43.16 4.11 180.0
9 4 4 0.00 49.29 2.64 180.0
10 4 4 0.00 54.79 5.04 180.0
-22 1 5 29.75 52.26 1.47 0.0
-21 1 5 0.00 46.32 0.84 0.0
-20 1 5 120.16 28.14 6.21 0.0
-19 1 5 0.00 44.83 0.43 180.0
-18 1 5 101.85 33.21 8.94 180.0
-17 1 5 0.00 39.70 2.42 0.0
-16 1 5 67.34 28.01 7.36 0.0
-15 1 5 15.77 35.68 6.53 180.0
-14 1 5 0.00 30.80 3.28 180.0
-13 1 5 0.00 23.13 5.14 180.0
-12 1 5 0.00 31.42 5.83 180.0
-11 1 5 128.50 18.68 12.47 180.0
-10 1 5 34.07 17.07 1.53 180.0
-9 1 5 1029.28 46.50 29.35 0.0
-8 1 5 179.40 18.74 12.33 180.0
-7 1 5 111.87 18.00 9.61 180.0
-6 1 5 349.15 23.25 18.12 180.0
-5 1 5 1409.16 38.40 36.06 180.0
-4 1 5 1853.30 51.51 40.79 0.0
-3 1 5 133.64 17.81 11.55 0.0
-2 1 5 121.33 18.49 11.68 180.0
-1 1 5 22.26 13.48 4.38 180.0
0 1 5 408.52 23.99 20.05 180.0
1 1 5 0.00 25.54 0.38 0.0
2 1 5 150.46 17.38 11.52 180.0
3 1 5 603.01 28.94 23.57 0.0
4 1 5 668.62 37.10 25.19 0.0
5 1 5 236.91 26.90 14.75 180.0
6 1 5 0.00 17.07 1.69 0.0
7 1 5 167.28 28.38 11.22 0.0
8 1 5 13.42 24.92 6.15 0.0
9 1 5 0.00 34.45 0.27 180.0
10 1 5 50.34 21.58 6.09 0.0
11 1 5 32.16 27.02 6.62 0.0
12 1 5 93.63 26.16 7.65 180.0
13 1 5 0.00 39.08 4.00 180.0
14 1 5 69.57 26.28 7.68 0.0
15 1 5 0.00 51.39 3.03 0.0
16 1 5 11.50 26.90 1.07 0.0
17 1 5 0.00 53.43 0.26 0.0
-20 2 5 0.00 35.00 1.19 180.0
-19 2 5 11.07 32.16 3.35 0.0
-18 2 5 0.00 47.31 4.31 0.0
-17 2 5 0.00 30.49 4.58 0.0
-16 2 5 52.75 28.57 6.27 0.0
-15 2 5 0.00 37.60 1.80 180.0
-14 2 5 0.00 36.86 1.68 0.0
-13 2 5 12.06 31.85 2.01 0.0
-12 2 5 0.00 33.46 2.51 180.0
-11 2 5 0.00 24.30 6.60 180.0
-10 2 5 10.76 28.38 2.32 180.0
-9 2 5 260.29 28.57 14.17 0.0
-8 2 5 92.08 23.93 8.69 180.0
-7 2 5 694.22 31.60 25.75 180.0
-6 2 5 308.09 24.24 16.19 0.0
-5 2 5 134.44 19.23 11.72 0.0
-4 2 5 240.99 27.83 14.82 180.0
-3 2 5 43.04 20.84 5.72 180.0
-2 2 5 39.83 21.40 4.22 180.0
-1 2 5 16.02 25.85 0.54 180.0
0 2 5 0.00 27.46 2.52 0.0
1 2 5 66.17 19.48 8.23 180.0
2 2 5 71.55 16.08 7.29 180.0
3 2 5 181.13 20.90 13.38 180.0
4 2 5 279.03 28.88 16.35 180.0
5 2 5 61.35 24.98 5.13 0.0
6 2 5 0.00 33.64 0.78 0.0
7 2 5 0.00 41.19 3.99 0.0
8 2 5 0.00 34.38 3.55 0.0
9 2 5 47.62 24.12 5.86 180.0
10 2 5 13.73 37.97 1.46 0.0
11 2 5 9.28 36.49 1.86 0.0
12 2 5 14.72 40.69 0.64 0.0
13 2 5 0.00 51.33 2.72 180.0
14 2 5 0.00 49.16 6.39 0.0
15 2 5 29.56 36.67 3.52 0.0
-18 3 5 6.00 46.75 0.16 180.0
-17 3 5 0.00 53.37 1.12 0.0
-16 3 5 8.29 29.07 4.38 0.0
-15 3 5 0.00 41.87 2.37 0.0
-14 3 5 14.84 41.12 3.82 0.0
-13 3 5 0.00 43.29 2.02 0.0
-12 3 5 36.55 27.21 5.27 180.0
-11 3 5 30.80 27.09 7.18 0.0
-10 3 5 0.00 38.46 4.57 0.0
-9 3 5 0.00 38.90 2.87 0.0
-8 3 5 0.00 35.56 5.21 180.0
-7 3 5 0.00 37.35 3.16 180.0
-6 3 5 0.00 33.77 0.35 0.0
-5 3 5 11.56 35.99 6.74 180.0
-4 3 5 0.00 33.77 0.94 180.0
-3 3 5 7.61 28.45 2.43 0.0
-2 3 5 294.42 31.85 16.02 0.0
-1 3 5 0.00 37.04 0.27 0.0
0 3 5 11.56 32.03 4.92 0.0
1 3 5 0.00 37.97 0.43 180.0
2 3 5 106.92 26.47 9.29 180.0
3 3 5 52.69 24.86 9.64 0.0
4 3 5 0.00 32.71 2.36 180.0
5 3 5 0.00 41.93 4.56 180.0
6 3 5 8.91 33.33 2.90 180.0
7 3 5 0.00 37.54 0.07 180.0
8 3 5 9.59 37.85 2.12 180.0
9 3 5 0.00 35.81 0.87 0.0
10 3 5 0.00 48.48 2.31 0.0
11 3 5 27.46 31.23 1.50 180.0
12 3 5 0.00 53.00 4.23 180.0
13 3 5 21.46 34.51 3.66 180.0
-13 4 5 44.59 28.69 0.97 180.0
-12 4 5 0.00 30.36 2.83 0.0
-11 4 5 5.63 39.21 1.96 180.0
-10 4 5 0.00 42.67 1.65 0.0
-9 4 5 92.64 40.20 10.24 0.0
-8 4 5 0.00 53.99 1.87 180.0
-7 4 5 43.16 28.63 1.29 0.0
-6 4 5 0.00 54.67 0.18 180.0
-5 4 5 0.00 43.54 1.63 0.0
-4 4 5 229.37 37.78 15.45 180.0
-3 4 5 14.90 41.25 7.38 180.0
-2 4 5 76.99 32.84 6.79 0.0
-1 4 5 0.00 44.59 4.44 180.0
0 4 5 20.10 29.68 5.52 0.0
1 4 5 0.00 34.20 4.27 0.0
2 4 5 0.00 33.58 5.82 0.0
3 4 5 11.69 50.28 7.32 180.0
4 4 5 0.00 30.43 3.61 180.0
5 4 5 12.18 43.16 1.30 0.0
6 4 5 8.41 28.63 2.12 180.0
7 4 5 5.75 37.66 4.74 0.0
8 4 5 0.00 61.28 0.14 180.0
-22 0 6 97.15 41.12 10.31 180.0
-21 0 6 0.00 37.66 1.27 180.0
-20 0 6 0.00 41.99 0.88 0.0
-19 0 6 0.00 40.26 0.58 0.0
-18 0 6 0.00 40.81 3.31 180.0
-17 0 6 0.00 39.21 3.84 0.0
-16 0 6 38.03 28.88 6.97 0.0
-15 0 6 43.23 22.39 7.35 180.0
-14 0 6 7.67 31.60 0.53 180.0
-13 0 6 18.00 22.76 3.87 0.0
-12 0 6 152.68 24.92 11.31 180.0
-11 0 6 105.56 18.37 9.95 180.0
-10 0 6 269.13 23.07 16.27 180.0
-9 0 6 383.41 29.87 18.61 180.0
-8 0 6 0.00 29.81 0.32 180.0
-7 0 6 1.92 15.52 0.37 0.0
-6 0 6 11.01 14.41 3.01 180.0
-5 0 6 0.00 22.57 1.74 180.0
-4 0 6 468.32 24.24 20.37 0.0
-3 0 6 9.59 15.40 4.97 0.0
-2 0 6 633.19 28.88 24.53 180.0
-1 0 6 5477.54 127.95 72.38 0.0
0 0 6 642.96 30.30 26.77 0.0
1 0 6 729.29 30.61 25.71 180.0
2 0 6 301.97 28.32 18.52 180.0
3 0 6 393.06 33.02 19.15 180.0
4 0 6 104.82 24.30 10.43 0.0
5 0 6 17.07 27.52 5.24 180.0
6 0 6 43.41 22.14 6.63 0.0
7 0 6 73.03 27.58 8.75 0.0
8 0 6 147.00 33.52 12.19 0.0
9 0 6 60.17 25.97 9.96 0.0
10 0 6 57.57 28.38 8.74 0.0
11 0 6 0.00 33.33 0.38 180.0
12 0 6 224.67 35.06 13.30 180.0
13 0 6 0.00 46.38 7.50 0.0
14 0 6 0.00 53.12 1.42 180.0
15 0 6 18.55 49.04 7.23 180.0
16 0 6 0.00 49.91 0.34 0.0
-21 1 6 0.00 35.93 2.83 0.0
-20 1 6 0.00 40.07 1.85 180.0
-19 1 6 82.43 31.72 10.89 180.0
-18 1 6 9.52 33.64 2.61 180.0
-17 1 6 31.48 24.18 1.35 0.0
-16 1 6 0.00 45.39 3.79 0.0
-15 1 6 0.00 37.23 2.90 0.0
-14 1 6 5.81 20.96 2.72 180.0
-13 1 6 111.87 27.40 10.76 0.0
-12 1 6 50.21 18.99 2.64 0.0
-11 1 6 134.26 25.05 10.97 180.0
-10 1 6 76.44 18.43 9.35 0.0
-9 1 6 0.00 29.68 1.88 0.0
-8 1 6 194.67 27.89 14.33 180.0
-7 1 6 489.41 33.46 22.92 180.0
-6 1 6 0.00 20.04 0.49 180.0
-5 1 6 155.34 25.79 12.38 180.0
-4 1 6 613.15 29.19 23.28 180.0
-3 1 6 14.35 29.68 4.53 180.0
-2 1 6 0.00 28.69 3.83 0.0
-1 1 6 384.96 26.03 19.71 0.0
0 1 6 34.38 22.51 7.53 0.0
1 1 6 0.00 27.89 2.95 180.0
2 1 6 83.24 19.48 6.99 0.0
3 1 6 962.67 36.86 28.49 0.0
4 1 6 293.56 25.79 17.05 180.0
5 1 6 695.83 42.18 24.56 180.0
6 1 6 195.48 28.94 11.67 180.0
7 1 6 6.06 26.96 7.09 180.0
8 1 6 350.70 35.50 17.78 0.0
9 1 6 8.41 33.02 1.70 180.0
10 1 6 0.00 41.50 0.10 0.0
11 1 6 81.57 28.82 8.87 0.0
12 1 6 0.00 26.72 0.77 0.0
13 1 6 0.00 47.86 2.42 0.0
14 1 6 45.08 34.14 3.61 0.0
15 1 6 23.38 44.46 1.64 180.0
16 1 6 67.90 30.86 2.54 180.0
-20 2 6 0.00 45.58 0.02 180.0
-19 2 6 5.57 43.66 4.85 180.0
-18 2 6 0.00 42.86 1.54 0.0
-17 2 6 25.48 42.92 3.86 0.0
-16 2 6 78.17 29.87 9.61 180.0
-15 2 6 78.91 25.79 8.23 180.0
-14 2 6 0.00 28.63 3.19 0.0
-13 2 6 0.00 42.24 3.46 0.0
-12 2 6 20.10 36.61 5.46 180.0
-11 2 6 15.40 22.26 3.93 0.0
-10 2 6 0.00 20.84 0.22 0.0
-9 2 6 14.72 26.53 1.62 0.0
-8 2 6 0.00 29.56 4.06 0.0
-7 2 6 50.15 20.22 6.76 0.0
-6 2 6 575.92 38.34 24.14 0.0
-5 2 6 330.41 32.59 18.60 180.0
-4 2 6 504.37 36.49 20.64 180.0
-3 2 6 116.76 17.87 10.62 180.0
-2 2 6 23.00 17.69 3.48 180.0
-1 2 6 0.00 28.51 4.18 0.0
0 2 6 18.12 30.55 2.71 180.0
1 2 6 90.91 26.53 8.79 0.0
2 2 6 236.48 31.91 14.80 0.0
3 2 6 508.39 39.21 21.80 0.0
4 2 6 157.38 30.36 12.33 180.0
5 2 6 114.16 32.22 12.17 180.0
6 2 6 421.20 38.03 20.77 0.0
7 2 6 62.33 24.06 1.47 180.0
8 2 6 220.89 35.50 14.70 180.0
9 2 6 0.00 38.65 2.25 180.0
10 2 6 14.35 37.97 1.15 0.0
11 2 6 0.00 48.30 0.19 0.0
12 2 6 0.00 32.90 1.63 0.0
13 2 6 0.00 48.24 2.18 180.0
14 2 6 0.00 48.85 0.11 0.0
-17 3 6 43.91 32.47 1.47 0.0
-16 3 6 0.00 43.85 0.27 0.0
-15 3 6 5.44 35.62 0.92 0.0
-14 3 6 20.90 41.80 1.80 0.0
-13 3 6 41.87 23.25 1.65 0.0
-12 3 6 111.68 31.79 12.11 180.0
-11 3 6 6.86 23.56 3.32 180.0
-10 3 6 0.00 39.58 0.64 180.0
-9 3 6 0.00 41.00 5.12 180.0
-8 3 6 8.66 35.74 1.39 180.0
-7 3 6 42.48 21.64 4.98 0.0
-6 3 6 8.35 31.29 3.73 0.0
-5 3 6 0.00 34.07 1.69 180.0
-4 3 6 0.00 21.58 0.90 180.0
-3 3 6 149.22 26.59 11.47 0.0
-2 3 6 0.00 24.98 2.83 0.0
-1 3 6 1670.81 69.08 42.30 180.0
0 3 6 93.87 29.56 9.92 180.0
1 3 6 423.98 41.00 19.26 0.0
2 3 6 0.00 28.20 0.92 180.0
3 3 6 109.52 29.00 8.10 0.0
4 3 6 0.00 33.15 1.22 0.0
5 3 6 0.00 36.05 0.73 0.0
6 3 6 4.82 39.33 1.63 0.0
7 3 6 19.91 35.93 2.31 180.0
8 3 6 0.00 33.77 0.12 180.0
9 3 6 0.00 47.68 4.46 0.0
10 3 6 69.76 34.26 8.02 0.0
11 3 6 71.86 34.38 4.10 180.0
-12 4 6 0.00 34.94 1.16 0.0
-11 4 6 0.00 51.82 0.87 0.0
-10 4 6 13.62 40.44 0.01 0.0
-9 4 6 22.14 39.95 4.40 180.0
-8 4 6 0.00 35.31 3.97 180.0
-7 4 6 0.00 50.28 0.34 0.0
-6 4 6 0.00 63.63 7.71 180.0
-5 4 6 11.75 36.49 7.38 0.0
-4 4 6 342.23 47.80 17.50 0.0
-3 4 6 0.00 56.89 6.76 180.0
-2 4 6 38.03 35.93 4.20 180.0
-1 4 6 5.87 35.50 5.56 180.0
0 4 6 26.65 34.45 2.06 180.0
1 4 6 12.00 55.59 7.42 0.0
2 4 6 57.82 37.41 9.45 180.0
3 4 6 71.24 40.01 7.15 180.0
4 4 6 22.57 31.91 3.91 0.0
5 4 6 0.00 44.71 2.19 0.0
6 4 6 23.68 45.14 1.35 180.0
-21 1 7 0.00 41.50 3.07 0.0
-20 1 7 0.00 57.82 6.32 180.0
-19 1 7 0.00 48.79 6.61 180.0
-18 1 7 22.26 29.37 2.05 0.0
-17 1 7 0.00 43.72 1.08 180.0
-16 1 7 88.93 31.60 10.15 180.0
-15 1 7 0.00 38.77 2.60 0.0
-14 1 7 166.78 29.19 10.50 0.0
-13 1 7 0.00 32.53 1.34 180.0
-12 1 7 0.00 36.24 0.34 0.0
-11 1 7 9.21 20.16 2.20 180.0
-10 1 7 0.00 21.58 2.63 180.0
-9 1 7 22.14 24.06 5.17 180.0
-8 1 7 23.07 20.28 3.15 0.0
-7 1 7 0.00 25.42 1.03 0.0
-6 1 7 0.00 32.65 4.21 180.0
-5 1 7 224.98 20.04 12.72 0.0
-4 1 7 30.55 17.13 6.40 0.0
-3 1 7 56.03 14.78 5.49 0.0
-2 1 7 44.09 16.51 6.68 180.0
-1 1 7 0.00 29.75 0.20 0.0
0 1 7 0.00 27.89 1.10 0.0
1 1 7 0.00 28.63 0.64 180.0
2 1 7 505.05 38.46 20.69 0.0
3 1 7 18.92 19.48 0.75 0.0
4 1 7 0.00 34.88 1.42 180.0
5 1 7 0.00 24.43 5.22 0.0
6 1 7 50.03 28.26 9.30 0.0
7 1 7 283.85 38.03 17.67 180.0
8 1 7 263.26 31.97 15.00 180.0
9 1 7 141.18 29.81 10.71 0.0
10 1 7 9.46 31.35 2.55 180.0
11 1 7 24.92 40.13 4.18 0.0
12 1 7 5.87 43.54 1.02 0.0
13 1 7 12.37 51.02 0.58 0.0
14 1 7 0.00 34.38 2.84 180.0
-19 2 7 0.00 45.02 3.43 0.0
-18 2 7 24.92 33.58 6.67 180.0
-17 2 7 10.57 47.25 2.82 180.0
-16 2 7 217.37 35.62 16.03 180.0
-15 2 7 0.00 31.42 1.76 180.0
-14 2 7 63.26 27.46 6.65 0.0
-13 2 7 31.11 22.02 1.34 180.0
-12 2 7 0.00 34.94 2.13 180.0
-11 2 7 0.00 35.87 1.10 180.0
-10 2 7 0.00 30.80 6.21 0.0
-9 2 7 76.99 23.44 8.19 180.0
-8 2 7 46.50 24.18 6.47 180.0
-7 2 7 0.00 30.55 1.04 180.0
-6 2 7 18.61 30.05 4.09 180.0
-5 2 7 0.00 20.41 2.58 180.0
-4 2 7 3.65 25.60 1.01 0.0
-3 2 7 0.00 29.50 1.84 0.0
-2 2 7 0.00 28.69 2.91 180.0
-1 2 7 0.00 36.67 5.59 0.0
0 2 7 0.00 37.54 0.42 0.0
1 2 7 33.27 22.02 1.71 180.0
2 2 7 678.95 44.40 24.88 180.0
3 2 7 65.12 27.46 6.59 0.0
4 2 7 812.59 50.34 29.65 0.0
5 2 7 0.00 34.38 3.92 0.0
6 2 7 163.69 32.96 14.56 0.0
7 2 7 118.61 31.42 10.94 180.0
8 2 7 47.68 27.58 5.92 180.0
9 2 7 0.00 36.30 3.03 0.0
10 2 7 0.00 47.00 2.91 180.0
11 2 7 24.43 46.57 1.92 0.0
12 2 7 0.00 44.77 1.01 0.0
13 2 7 12.37 46.20 4.14 0.0
-16 3 7 0.00 38.96 1.23 0.0
-15 3 7 16.76 34.94 1.24 180.0
-14 3 7 10.88 33.58 3.06 180.0
-13 3 7 15.77 30.24 6.13 180.0
-12 3 7 0.00 29.99 6.80 180.0
-11 3 7 53.24 28.88 7.85 0.0
-10 3 7 49.47 26.78 5.64 0.0
-9 3 7 43.72 21.21 3.81 180.0
-8 3 7 18.06 24.30 0.41 180.0
-7 3 7 13.30 36.80 2.07 180.0
-6 3 7 0.00 31.48 1.50 0.0
-5 3 7 0.00 44.28 5.48 180.0
-4 3 7 0.00 40.07 0.75 0.0
-3 3 7 0.00 43.35 1.52 180.0
-2 3 7 4.45 42.42 8.09 0.0
-1 3 7 159.12 33.33 12.40 0.0
0 3 7 321.51 39.27 19.16 180.0
1 3 7 27.40 28.01 7.31 180.0
2 3 7 34.94 27.09 6.68 180.0
3 3 7 0.00 36.67 0.53 0.0
4 3 7 0.00 46.26 5.05 0.0
5 3 7 50.71 28.45 4.35 180.0
6 3 7 8.72 30.61 2.54 0.0
7 3 7 0.00 38.53 2.92 0.0
8 3 7 41.68 26.84 2.43 0.0
9 3 7 23.07 39.15 2.10 0.0
10 3 7 6.00 31.48 0.86 180.0
-10 4 7 0.00 50.15 1.53 180.0
-9 4 7 20.28 36.36 5.78 180.0
-8 4 7 0.00 53.86 0.05 180.0
-7 4 7 0.00 59.68 11.43 0.0
-6 4 7 0.00 48.67 2.32 180.0
-5 4 7 382.61 47.99 19.41 180.0
-4 4 7 0.00 59.43 3.80 0.0
-3 4 7 64.99 35.99 6.40 0.0
-2 4 7 60.91 30.86 6.50 0.0
-1 4 7 69.69 32.84 5.94 0.0
0 4 7 0.00 37.29 0.11 180.0
1 4 7 0.00 50.65 0.78 0.0
2 4 7 34.69 54.85 8.47 180.0
3 4 7 5.87 33.33 1.30 180.0
4 4 7 5.95 44.59 0.03 0.0
-21 0 8 29.56 45.45 2.72 0.0
-20 0 8 14.04 34.32 5.83 0.0
-19 0 8 0.00 45.45 2.22 0.0
-18 0 8 0.00 41.31 1.39 180.0
-17 0 8 2.41 26.90 1.04 180.0
-16 0 8 9.09 30.12 0.37 180.0
-15 0 8 13.30 38.46 6.78 180.0
-14 0 8 258.25 36.42 14.18 180.0
-13 0 8 633.25 46.01 25.50 180.0
-12 0 8 656.93 45.64 28.73 0.0
-11 0 8 1705.26 63.76 39.76 0.0
-10 0 8 133.70 29.13 11.80 180.0
-9 0 8 93.44 24.74 10.49 0.0
-8 0 8 45.39 21.09 5.53 0.0
-7 0 8 8.53 18.61 2.42 0.0
-6 0 8 0.00 31.11 0.91 0.0
-5 0 8 0.00 28.38 1.66 180.0
-4 0 8 0.00 19.42 1.76 180.0
-3 0 8 0.00 29.31 0.63 0.0
-2 0 8 3.34 30.86 5.29 0.0
-1 0 8 85.03 20.96 9.78 180.0
0 0 8 59.86 26.03 8.39 0.0
1 0 8 59.61 25.42 6.83 180.0
2 0 8 0.00 26.47 4.24 180.0
3 0 8 0.00 32.16 2.53 0.0
4 0 8 41.56 23.99 5.60 0.0
5 0 8 0.00 25.11 3.26 0.0
6 0 8 0.00 31.17 1.80 180.0
7 0 8 4.51 37.04 6.90 0.0
8 0 8 91.40 28.38 6.42 0.0
9 0 8 0.00 51.95 6.39 0.0
10 0 8 1640.94 83.42 38.67 180.0
11 0 8 175.01 58.93 14.89 180.0
12 0 8 343.77 53.00 18.08 0.0
13 0 8 0.00 55.97 0.63 180.0
-20 1 8 0.00 58.38 5.02 180.0
-19 1 8 33.33 29.68 1.53 0.0
-18 1 8 0.00 39.21 1.85 0.0
-17 1 8 226.89 40.20 16.77 0.0
-16 1 8 4.70 32.78 5.27 0.0
-15 1 8 476.05 39.02 19.47 180.0
-14 1 8 0.00 43.16 5.59 180.0
-13 1 8 40.13 20.16 4.18 180.0
-12 1 8 28.38 24.49 4.43 180.0
-11 1 8 66.35 25.17 7.46 180.0
-10 1 8 113.17 28.51 10.83 180.0
-9 1 8 11.38 21.71 3.39 0.0
-8 1 8 451.56 37.17 22.48 0.0
-7 1 8 0.00 35.19 4.61 0.0
-6 1 8 110.14 25.11 10.59 180.0
-5 1 8 191.71 28.63 14.71 0.0
-4 1 8 6.91 33.64 0.06 0.0
-3 1 8 15.83 21.27 2.51 180.0
-2 1 8 0.00 22.94 1.99 0.0
-1 1 8 0.00 32.40 3.20 0.0
0 1 8 0.00 34.45 3.10 180.0
1 1 8 0.00 22.45 0.86 180.0
2 1 8 0.00 40.69 2.33 0.0
3 1 8 0.00 29.62 5.05 180.0
4 1 8 0.00 21.34 0.04 180.0
5 1 8 440.06 40.26 20.76 180.0
6 1 8 177.79 35.81 15.26 0.0
7 1 8 712.96 53.62 27.66 0.0
8 1 8 0.00 41.06 3.37 180.0
9 1 8 0.00 33.70 0.27 180.0
10 1 8 0.00 56.15 4.62 180.0
11 1 8 0.00 44.09 0.49 0.0
12 1 8 0.00 37.41 2.32 0.0
13 1 8 12.37 38.46 5.79 180.0
-19 2 8 0.00 56.77 2.98 0.0
-18 2 8 45.82 31.11 7.43 0.0
-17 2 8 38.71 30.55 1.90 180.0
-16 2 8 0.00 48.85 0.73 180.0
-15 2 8 0.00 37.72 2.17 0.0
-14 2 8 31.17 31.17 6.25 0.0
-13 2 8 0.00 39.70 1.88 0.0
-12 2 8 17.81 24.61 4.68 180.0
-11 2 8 4.45 36.24 3.07 180.0
-10 2 8 0.00 35.74 1.31 0.0
-9 2 8 0.00 36.30 2.94 180.0
-8 2 8 20.53 37.41 6.29 180.0
-7 2 8 8.04 31.79 3.86 180.0
-6 2 8 3.96 27.89 0.24 0.0
-5 2 8 21.71 27.33 7.16 0.0
-4 2 8 53.18 23.87 6.12 0.0
-3 2 8 3.96 33.70 3.15 180.0
-2 2 8 0.00 31.54 2.49 0.0
-1 2 8 16.08 32.22 7.02 0.0
0 2 8 63.39 25.11 7.89 180.0
1 2 8 212.92 34.32 15.46 0.0
2 2 8 77.18 31.85 9.72 0.0
3 2 8 744.00 52.01 27.73 180.0
4 2 8 74.33 31.48 9.32 180.0
5 2 8 0.00 43.72 1.25 0.0
6 2 8 0.00 39.58 1.59 0.0
7 2 8 5.01 35.19 4.09 0.0
8 2 8 35.06 32.84 2.08 180.0
9 2 8 18.30 38.09 2.16 0.0
10 2 8 0.00 53.24 3.86 0.0
11 2 8 0.00 40.51 0.41 180.0
-15 3 8 17.56 46.44 0.66 0.0
-14 3 8 0.00 46.69 0.14 0.0
-13 3 8 80.33 32.40 9.09 180.0
-12 3 8 10.76 42.36 2.29 0.0
-11 3 8 76.06 26.34 6.53 0.0
-10 3 8 0.00 37.66 1.30 0.0
-9 3 8 24.61 27.40 3.77 180.0
-8 3 8 0.00 43.78 0.62 180.0
-7 3 8 0.00 41.56 3.73 0.0
-6 3 8 0.00 40.20 2.35 180.0
-5 3 8 14.35 36.05 4.53 180.0
-4 3 8 30.98 27.46 5.91 0.0
-3 3 8 0.00 38.46 3.78 180.0
-2 3 8 213.41 35.19 17.34 180.0
-1 3 8 205.68 39.39 14.23 0.0
0 3 8 205.93 37.97 13.89 0.0
1 3 8 0.00 45.95 6.28 0.0
2 3 8 96.41 39.70 8.24 0.0
3 3 8 58.01 35.06 7.78 180.0
4 3 8 0.00 53.24 1.94 180.0
5 3 8 0.00 51.95 2.47 180.0
6 3 8 0.00 52.81 1.78 180.0
7 3 8 0.00 52.69 1.58 180.0
8 3 8 0.00 51.08 2.69 0.0
-7 4 8 0.00 50.59 1.62 180.0
-6 4 8 41.43 35.00 7.26 0.0
-5 4 8 29.44 31.17 1.40 0.0
-4 4 8 47.06 35.06 5.71 180.0
-3 4 8 0.00 51.33 3.34 180.0
-2 4 8 115.27 40.01 11.17 180.0
-1 4 8 23.81 47.62 1.85 0.0
0 4 8 0.00 41.68 3.52 0.0
-19 1 9 0.00 43.60 3.39 0.0
-18 1 9 0.00 42.86 4.23 180.0
-17 1 9 53.37 31.60 6.27 180.0
-16 1 9 243.10 37.54 13.75 0.0
-15 1 9 21.64 31.42 7.24 0.0
-14 1 9 0.00 41.87 2.21 0.0
-13 1 9 13.36 35.37 1.02 0.0
-12 1 9 227.70 35.56 11.96 180.0
-11 1 9 0.00 36.11 2.42 180.0
-10 1 9 68.70 26.28 9.10 180.0
-9 1 9 272.41 36.36 17.57 0.0
-8 1 9 322.75 38.40 19.73 0.0
-7 1 9 103.95 27.95 10.27 180.0
-6 1 9 0.00 32.71 0.70 0.0
-5 1 9 0.00 29.87 2.74 180.0
-4 1 9 11.56 24.06 0.22 0.0
-3 1 9 0.00 22.76 2.40 0.0
-2 1 9 0.00 35.00 1.10 180.0
-1 1 9 15.89 30.24 4.50 180.0
0 1 9 0.00 21.52 0.53 180.0
1 1 9 0.00 31.04 1.35 0.0
2 1 9 52.63 23.99 4.66 180.0
3 1 9 0.00 32.90 1.35 180.0
4 1 9 76.44 30.98 9.25 0.0
5 1 9 0.00 43.23 0.26 180.0
6 1 9 319.96 43.66 20.78 180.0
7 1 9 0.00 46.50 1.80 180.0
8 1 9 0.00 49.91 1.35 0.0
9 1 9 18.43 48.73 6.04 0.0
10 1 9 51.51 37.10 7.81 0.0
11 1 9 0.00 59.12 0.95 180.0
-18 2 9 0.00 48.79 4.08 180.0
-17 2 9 0.00 48.67 7.31 180.0
-16 2 9 0.00 50.34 8.10 0.0
-15 2 9 0.00 43.91 3.56 0.0
-14 2 9 0.00 29.87 3.50 0.0
-13 2 9 0.00 37.72 3.49 0.0
-12 2 9 19.23 36.61 1.42 180.0
-11 2 9 0.00 37.41 1.18 180.0
-10 2 9 0.00 23.13 0.97 180.0
-9 2 9 4.45 34.88 3.60 180.0
-8 2 9 63.70 23.31 5.38 180.0
-7 2 9 0.00 38.53 0.48 0.0
-6 2 9 0.00 36.86 1.91 0.0
-5 2 9 546.11 43.47 22.13 0.0
-4 2 9 0.00 31.17 4.13 0.0
-3 2 9 103.46 33.15 11.02 180.0
-2 2 9 4.45 36.30 4.69 0.0
-1 2 9 13.48 40.44 4.35 0.0
0 2 9 0.00 40.69 2.90 180.0
1 2 9 115.39 35.00 11.01 180.0
2 2 9 148.91 34.01 12.46 0.0
3 2 9 67.96 26.34 7.05 0.0
4 2 9 10.02 43.04 5.73 0.0
5 2 9 0.00 46.81 1.08 180.0
6 2 9 232.58 43.23 12.91 180.0
7 2 9 0.00 57.02 0.33 0.0
8 2 9 17.19 40.88 3.72 180.0
9 2 9 0.00 49.47 1.74 0.0
-14 3 9 0.00 37.85 4.58 180.0
-13 3 9 14.53 30.12 1.22 0.0
-12 3 9 73.78 36.36 9.11 0.0
-11 3 9 0.00 47.74 0.11 180.0
-10 3 9 0.00 41.43 1.03 0.0
-9 3 9 26.96 36.36 2.45 180.0
-8 3 9 5.94 33.46 4.17 180.0
-7 3 9 0.00 42.18 0.66 180.0
-6 3 9 5.81 43.04 0.99 180.0
-5 3 9 0.00 36.80 5.31 180.0
-4 3 9 0.00 43.66 3.82 180.0
-3 3 9 150.77 41.19 11.18 0.0
-2 3 9 35.00 53.49 4.63 0.0
-1 3 9 0.00 57.45 1.32 0.0
0 3 9 122.51 39.95 9.93 180.0
1 3 9 100.24 33.70 7.63 180.0
2 3 9 151.76 40.26 8.42 0.0
3 3 9 0.00 33.27 2.53 0.0
4 3 9 49.23 30.73 4.76 0.0
5 3 9 8.90 32.16 0.44 180.0
-19 0 10 0.00 48.67 1.03 180.0
-18 0 10 0.00 43.78 2.20 180.0
-17 0 10 35.93 28.88 1.54 0.0
-16 0 10 93.07 31.79 7.16 0.0
-15 0 10 94.74 37.72 9.57 180.0
-14 0 10 137.90 33.27 12.02 180.0
-13 0 10 1425.61 67.72 37.66 0.0
-12 0 10 247.55 41.68 16.37 0.0
-11 0 10 0.00 44.65 3.99 180.0
-10 0 10 170.62 34.26 11.96 180.0
-9 0 10 772.95 51.08 26.60 180.0
-8 0 10 0.00 41.19 5.35 0.0
-7 0 10 0.00 22.32 3.36 180.0
-6 0 10 23.07 26.10 6.00 180.0
-5 0 10 0.00 22.08 2.59 0.0
-4 0 10 46.01 25.97 5.70 0.0
-3 0 10 0.00 25.85 4.65 0.0
-2 0 10 17.01 42.55 0.80 0.0
-1 0 10 0.00 34.57 1.33 180.0
0 0 10 0.00 24.55 1.61 180.0
1 0 10 13.42 25.66 3.45 0.0
2 0 10 80.27 30.18 9.11 180.0
3 0 10 0.00 42.79 4.71 180.0
4 0 10 0.00 25.35 0.85 0.0
5 0 10 0.00 48.85 2.75 180.0
6 0 10 0.00 47.18 1.77 180.0
7 0 10 139.95 41.93 12.18 0.0
8 0 10 0.00 41.99 4.64 180.0
9 0 10 397.33 53.68 20.82 180.0
-18 1 10 52.75 35.93 8.24 0.0
-17 1 10 11.25 39.89 4.01 180.0
-16 1 10 117.81 36.24 8.82 180.0
-15 1 10 0.00 33.77 4.44 180.0
-14 1 10 0.00 43.35 1.74 180.0
-13 1 10 142.98 33.52 12.02 0.0
-12 1 10 0.00 42.36 5.77 0.0
-11 1 10 110.08 30.24 7.82 180.0
-10 1 10 177.05 32.53 10.89 0.0
-9 1 10 723.35 49.91 25.62 0.0
-8 1 10 0.00 46.44 5.46 180.0
-7 1 10 98.88 31.60 11.60 180.0
-6 1 10 106.92 30.30 12.68 180.0
-5 1 10 13.05 32.84 4.73 180.0
-4 1 10 63.20 29.62 9.51 0.0
-3 1 10 52.63 21.46 6.65 180.0
-2 1 10 0.00 32.84 1.54 0.0
-1 1 10 62.95 25.66 7.29 0.0
0 1 10 0.00 35.99 1.74 0.0
1 1 10 0.00 35.31 0.45 180.0
2 1 10 0.00 38.03 4.30 0.0
3 1 10 0.00 30.92 4.07 180.0
4 1 10 20.16 40.38 5.67 180.0
5 1 10 34.94 55.29 9.26 0.0
6 1 10 18.12 52.26 1.47 180.0
7 1 10 0.00 43.29 1.07 180.0
8 1 10 0.00 39.83 3.17 180.0
-16 2 10 0.00 47.31 4.80 180.0
-15 2 10 77.24 26.72 1.91 180.0
-14 2 10 0.00 31.04 0.72 180.0
-13 2 10 0.00 45.89 0.89 180.0
-12 2 10 26.53 40.75 3.20 180.0
-11 2 10 10.39 46.38 1.31 180.0
-10 2 10 50.77 27.33 7.03 0.0
-9 2 10 17.13 28.20 4.76 0.0
-8 2 10 19.29 38.59 5.82 180.0
-7 2 10 0.00 40.26 3.42 180.0
-6 2 10 292.20 43.91 18.82 0.0
-5 2 10 16.88 30.18 6.15 0.0
-4 2 10 195.42 38.96 16.75 180.0
-3 2 10 14.53 28.51 4.66 180.0
-2 2 10 51.39 30.24 5.89 180.0
-1 2 10 0.00 42.92 1.58 0.0
0 2 10 5.01 32.28 7.87 0.0
1 2 10 45.82 31.11 6.10 180.0
2 2 10 23.44 49.04 1.98 180.0
3 2 10 0.00 34.69 1.53 0.0
4 2 10 0.00 31.85 0.40 180.0
5 2 10 0.00 46.13 2.47 0.0
6 2 10 17.62 35.19 4.63 0.0
-11 3 10 0.00 49.41 3.63 0.0
-10 3 10 23.38 52.94 0.47 0.0
-9 3 10 0.00 53.74 1.14 0.0
-8 3 10 0.00 43.41 0.62 180.0
-7 3 10 0.00 44.83 1.25 0.0
-6 3 10 39.33 32.53 2.78 0.0
-5 3 10 0.00 43.10 0.98 180.0
-4 3 10 16.88 46.69 3.11 180.0
-3 3 10 25.42 32.78 4.32 0.0
-2 3 10 281.44 41.50 15.62 0.0
-1 3 10 0.00 56.03 6.38 180.0
0 3 10 151.45 42.61 11.34 180.0
1 3 10 11.81 44.28 2.83 0.0
-17 1 11 84.47 31.91 6.30 0.0
-16 1 11 0.00 48.48 0.87 180.0
-15 1 11 0.00 47.00 0.24 0.0
-14 1 11 0.00 29.19 1.44 180.0
-13 1 11 8.10 28.38 2.82 180.0
-12 1 11 5.26 36.11 6.06 180.0
-11 1 11 0.00 33.08 3.54 180.0
-10 1 11 237.65 39.76 16.48 0.0
-9 1 11 0.00 31.11 0.21 0.0
-8 1 11 0.00 30.86 6.31 180.0
-7 1 11 14.35 30.43 0.51 180.0
-6 1 11 26.59 31.85 4.56 180.0
-5 1 11 4.82 31.72 3.62 180.0
-4 1 11 0.00 33.64 3.05 180.0
-3 1 11 0.00 28.94 0.98 0.0
-2 1 11 0.00 37.97 1.45 180.0
-1 1 11 15.03 35.81 2.54 0.0
0 1 11 0.00 42.61 0.42 0.0
1 1 11 0.00 41.50 1.17 180.0
2 1 11 0.00 44.96 0.44 0.0
3 1 11 0.00 34.32 0.10 180.0
4 1 11 28.08 47.25 0.57 180.0
5 1 11 2.91 31.04 1.24 180.0
6 1 11 0.00 47.06 1.88 0.0
-14 2 11 23.87 45.51 0.33 0.0
-13 2 11 0.00 32.34 0.24 0.0
-12 2 11 17.13 45.27 0.65 0.0
-11 2 11 0.00 27.83 0.53 180.0
-10 2 11 0.00 47.74 5.88 180.0
-9 2 11 30.43 49.04 1.12 0.0
-8 2 11 12.06 47.37 1.19 0.0
-7 2 11 89.67 38.03 8.45 0.0
-6 2 11 220.28 51.20 15.92 0.0
-5 2 11 116.01 46.94 11.81 180.0
-4 2 11 59.68 42.18 7.85 180.0
-3 2 11 12.00 47.31 2.05 180.0
-2 2 11 0.00 58.50 2.89 180.0
-1 2 11 0.00 53.18 2.57 0.0
0 2 11 0.00 46.57 0.23 180.0
1 2 11 0.00 43.16 1.18 0.0
2 2 11 5.81 35.25 3.16 180.0
3 2 11 0.00 31.54 2.54 180.0
-15 0 12 0.00 45.02 0.08 180.0
-14 0 12 0.00 56.28 3.05 0.0
-13 0 12 11.32 32.34 7.70 180.0
-12 0 12 0.00 47.25 0.37 180.0
-11 0 12 5.50 33.46 2.73 180.0
-10 0 12 54.17 34.69 6.99 180.0
-9 0 12 0.00 41.19 1.56 180.0
-8 0 12 0.00 51.70 4.55 0.0
-7 0 12 5.87 47.93 5.81 0.0
-6 0 12 0.00 50.65 1.61 180.0
-5 0 12 52.69 30.43 0.39 0.0
-4 0 12 94.06 42.79 9.85 0.0
-3 0 12 0.00 55.59 4.30 0.0
-2 0 12 428.68 52.38 19.66 180.0
-1 0 12 18.24 56.77 7.62 180.0
0 0 12 12.37 46.32 5.78 0.0
1 0 12 0.00 45.45 1.28 0.0
2 0 12 17.32 51.88 5.34 0.0
3 0 12 0.00 53.24 1.49 180.0
-14 1 12 0.00 54.36 1.92 0.0
-13 1 12 0.00 50.46 0.90 0.0
-12 1 12 11.44 44.96 3.20 180.0
-11 1 12 22.45 31.72 1.35 0.0
-10 1 12 0.00 44.96 0.56 180.0
-9 1 12 21.46 33.70 2.49 180.0
-8 1 12 0.00 36.92 2.89 180.0
-7 1 12 277.79 40.07 13.34 180.0
-6 1 12 12.06 47.43 3.65 0.0
-5 1 12 132.71 41.99 11.58 0.0
-4 1 12 0.00 37.60 3.30 0.0
-3 1 12 0.00 54.61 0.68 0.0
-2 1 12 6.18 45.82 5.02 180.0
-1 1 12 0.00 50.59 0.73 0.0
0 1 12 22.70 49.53 3.76 0.0
1 1 12 29.00 34.51 5.66 180.0
2 1 12 65.18 36.05 7.86 180.0
-10 2 12 0.00 50.65 4.11 0.0
-9 2 12 127.82 36.55 9.17 180.0
-8 2 12 11.81 48.61 4.57 180.0
-7 2 12 11.75 46.20 4.48 0.0
-6 2 12 26.34 26.34 1.06 180.0
-5 2 12 0.00 50.77 1.29 180.0
-4 2 12 0.00 36.42 3.56 180.0
-3 2 12 5.94 50.65 1.71 180.0
-2 2 12 14.97 35.06 6.09 0.0
-9 1 13 0.00 54.30 0.85 180.0
-8 1 13 86.89 33.52 6.81 0.0
-7 1 13 23.87 56.03 0.46 0.0
-6 1 13 74.64 31.17 7.09 180.0
-5 1 13 0.00 47.86 0.13 180.0
-4 1 13 0.00 48.92 1.16 0.0
 
